# Supplementary material for: Multi-Omics Association Reveals the Effects of Intestinal Microbiome–Host Interactions on Fat Deposition in Broilers
Source: Front Microbiol. 2022 Feb 17;12:815538. doi: 10.3389/fmicb.2021.815538 (PMC8892104; doi:10.3389/fmicb.2021.815538)
Supplement: Supplementary Figure 1 — Phenotype correlations of serum biochemical indices. Pearson correlations were performed between abdominal fat traits and serum biochemical indices. The upper numbers were the correlation coefficients, while the lower numbers were corresponding P values. Serum biochemical indices and numbers with bold fonts were significantly correlated with abdominal fat traits (P < 0.05), and were clustered into abdominal fat relevant traits (AFRT) for the following association analysis. AFW, abdominal fat weight; AFP, abdominal fat percentage; TG, triglycerides; CHO, total cholesterol; HDL-C, high-density lipoprotein cholesterol; LDL-C, low-density lipoprotein cholesterol; TBA, total bile acid; TP, total protein; ALB, albumin; GLU, glucose; AST, aspartate transaminase; ALT, alanine transaminase; CREA, creatinine; GGT, γ-glutamyl transpeptidase; UA, uric acid. [file Data_Sheet_1.ZIP › Supplementary Materials/Supplementary Table S1.xlsx]

## Sheet: Supplementary Table S1
Supplementary Table S1. Primers of validation qPCR experiment
ALG11	Forward sequence (5’-3’)	TGGAATGAGCACTTCGGCAT
	Reverse sequence (5’-3’)	TCGTTCTCTGCTAGGAAGCC
AMPH	Forward sequence (5’-3’)	CCATGGGATCTGTGGACGAC
	Reverse sequence (5’-3’)	TCAGCCTCAGTCAGTGTCTCT
AQP12A	Forward sequence (5’-3’)	TGACCTACGTAGCTGCGCC
	Reverse sequence (5’-3’)	CCTTGGGATGTTGCCTTGGT
C1S	Forward sequence (5’-3’)	TCCAGGATATGGCATTCGCC
	Reverse sequence (5’-3’)	TCCCACAGAGCAAACGTTCA
CRYBA4	Forward sequence (5’-3’)	TCGTCCCCAAGCCGTGAT
	Reverse sequence (5’-3’)	CTGTAGCAGTCGGTGGTGAA
CYP2AC1	Forward sequence (5’-3’)	GGACCCTTCCTGAAGGACAAC
	Reverse sequence (5’-3’)	ATTGGCCTTTTCATTCTGCTCT
DUSP4	Forward sequence (5’-3’)	TGTTAGCTTGGGGCTAAGGC
	Reverse sequence (5’-3’)	TTGAGTCCAGGGTCAATGGC
FBLN7	Forward sequence (5’-3’)	TCGATGAGTGTGCTCTGTCG
	Reverse sequence (5’-3’)	GTGGCACGATCTGCTATCCA
GAL3ST2	Forward sequence (5’-3’)	TGGCCTTCCTGTTGGGATTC
	Reverse sequence (5’-3’)	AGCGGAACAGGATGTTGAGG
HOXB1	Forward sequence (5’-3’)	AAGACAGCCAAAGTGTCGGA
	Reverse sequence (5’-3’)	GGGTTTCGTTGAGCTCCAGT
HSPB9	Forward sequence (5’-3’)	CCGTCTTCTGCTGAGAGGAGT
	Reverse sequence (5’-3’)	CAGACCGTTGTTCCGTCCC
LHX1	Forward sequence (5’-3’)	AAATGAACGAAGCGGCTGTG
	Reverse sequence (5’-3’)	TGACATTGTCTTAGGGCGGG
MAT1A	Forward sequence (5’-3’)	AACTGAACGCCAGGTTAGCA
	Reverse sequence (5’-3’)	ATGGTATGGACACGCACTGG
NME4	Forward sequence (5’-3’)	CGTTGGTGTTGGTGAAACCG
	Reverse sequence (5’-3’)	GGGCTTCTGCTGTAAGTGCT
NUDT1	Forward sequence (5’-3’)	CTGGAAGAGTGTGGGCTGAC
	Reverse sequence (5’-3’)	GAGGCTGCATTTCATCGCTTT
RCVRN	Forward sequence (5’-3’)	CGTTGGTACGAAGGCTTCCA
	Reverse sequence (5’-3’)	TCGAAGCTCCTGAAGACGTG
SLC24A2	Forward sequence (5’-3’)	TCTGTGCAATCGTCCTCCTC
	Reverse sequence (5’-3’)	CTCAAGAATCAGCACTTTCCACT
ZNF692	Forward sequence (5’-3’)	CAGATCGGCCCCAAAAGAAT
	Reverse sequence (5’-3’)	TCAGATACTGCCGGTTGGAG
TBP (hosuekeeping gene)	Forward sequence (5’-3’)	GCGTTTTGCTGCTGTTATTATGAG
	Reverse sequence (5’-3’)	TCCTTGCTGCCAGTCTGGAC
