# Supplementary material for: Multi-Omics Association Reveals the Effects of Intestinal Microbiome–Host Interactions on Fat Deposition in Broilers
Source: Front Microbiol. 2022 Feb 17;12:815538. doi: 10.3389/fmicb.2021.815538 (PMC8892104; doi:10.3389/fmicb.2021.815538)
Supplement: Supplementary Figure 1 — Phenotype correlations of serum biochemical indices. Pearson correlations were performed between abdominal fat traits and serum biochemical indices. The upper numbers were the correlation coefficients, while the lower numbers were corresponding P values. Serum biochemical indices and numbers with bold fonts were significantly correlated with abdominal fat traits (P < 0.05), and were clustered into abdominal fat relevant traits (AFRT) for the following association analysis. AFW, abdominal fat weight; AFP, abdominal fat percentage; TG, triglycerides; CHO, total cholesterol; HDL-C, high-density lipoprotein cholesterol; LDL-C, low-density lipoprotein cholesterol; TBA, total bile acid; TP, total protein; ALB, albumin; GLU, glucose; AST, aspartate transaminase; ALT, alanine transaminase; CREA, creatinine; GGT, γ-glutamyl transpeptidase; UA, uric acid. [file Data_Sheet_1.ZIP › Supplementary Materials/Supplementary Table S2.xlsx]

## Sheet: Supplementary Table S2
Supplementary Table S2. Intestinal genes that significantly correlated with abdominal fat relevant traits
Duodenum		Jejunum		Ileum		Cecum
Gene ID	Gene Symbol	Gene ID	Gene Symbol	Gene ID	Gene Symbol	Gene ID	Gene Symbol
417183	PRDM12	422903	UVSSA	417183	PRDM12	107053995	LOC107053995
107053721	LOC107053721	107057391	LOC107057391	107057488	LOC107057488	425542	DDOST
426047	SAFB	107056760	LOC107056760	107055060	LOC107055060	424238	TFCP2L1
425542	DDOST	418075	APPL2	425542	DDOST	100857271	LOC100857271
101749540	LOC101749540	107056228	LOC107056228	771718	CLRN1	395350	MYH7
419296	TTI1	425542	DDOST	101749540	LOC101749540	419296	TTI1
100858433	LOC100858433	100857271	LOC100857271	418313	TBX15	419906	GRM4
418767	TEX30	423726	RPS24	373979	FBLN1	373940	LHX3
417317	NDEL1	429286	USP13	419296	TTI1	772136	SDCCAG3
101752140	DHX34	418313	TBX15	107053715	LOC107053715	421893	KLHL31
107055404	SUOX	107055181	LOC107055181	100858433	LOC100858433	101752140	DHX34
422635	SEPT11	107053715	LOC107053715	421893	KLHL31	100859394	METTL23
424341	STXBP3	421959	LAPTM4A	101752140	DHX34	424341	STXBP3
101748344	LOC101748344	772136	ENTR1	418026	KDELR3	107056091	LOC107056091
417498	DERL2	421893	KLHL31	100859394	METTL23	428312	DNAJC7
418365	TAF13	422701	RAP1GDS1	429762	NAT8	107050973	LOC107050973
107050099	LOC107050099	418026	KDELR3	427798	FOXK2	107051419	LOC107051419
428312	DNAJC7	100859394	METTL23	418365	TAF13	425673	SP2
429109	TTC4	417498	DERL2	107052339	LOC107052339	404296	GRIN1
107051419	LOC107051419	418365	TAF13	107050973	LOC107050973	422871	TRMT44
425673	SP2	423953	ZRANB1	422506	FRAS1	423326	PSMA6
100858014	EMILIN1	422484	FHDC1	422514	HERC3	107050773	LOC107050773
107051762	LOC107051762	395625	EFNB2	100858014	EMILIN1	100857436	LRTOMT
396049	TOM1	428312	DNAJC7	100857580	ABHD8	420094	ATCAY
423326	PSMA6	416187	PAIP2B	395827	CYP24A1	101750130	LOC101750130
107050773	LOC107050773	422506	FRAS1	423326	PSMA6	418011	RPS19BP1
417668	AKAP1	429109	TTC4	107050773	LOC107050773	107057467	LOC107057467
420094	ATCAY	421142	ASPH	428597	STX11	416367	TBCA
101750130	LOC101750130	425673	SP2	107054260	LOC107054260	418529	RIPK4
419625	TRAPPC3	431449	RFKL	428101	KCNA1	419026	NARS2
101750199	PALM	418938	MTMR6	418321	SIDT1	418725	C1H2ORF49
418011	RPS19BP1	417453	DNAI2	423548	AP5M1	396247	BZFP1
416367	TBCA	396049	TOM1	101750199	PALM	419452	CASZ1
107054543	LOC107054543	107052449	LOC107052449	418011	RPS19BP1	107055050	LOC107055050
107056941	LOC107056941	422871	TRMT44	107057467	LOC107057467	395538	C1QBP
107055055	LOC107055055	423326	PSMA6	373969	DLX5	417112	NDUFA8
100859431	AEBP1	107050773	LOC107050773	107051835	LOC107051835	100857390	PHC2
107049364	LOC107049364	417668	AKAP1	107052496	LOC107052496	424658	CDCP2
418907	RFC3	100857436	LRTOMT	396247	BZFP1	429536	TBCEL
427196	NNT	428101	KCNA1	777840	MIR103A1	107049816	LOC107049816
107055050	LOC107055050	101748058	LOC101748058	417112	NDUFA8	107057135	LOC107057135
395538	C1QBP	107054509	LOC107054509	424267	DTX3L	416142	PFDN1
107056354	LOC107056354	107054128	LOC107054128	374012	BIRC3	107054712	LOC107054712
417112	NDUFA8	420094	ATCAY	424658	CDCP2	107049348	LOC107049348
424267	DTX3L	107049660	LOC107049660	100315761	MIR1647	107053208	LOC107053208
420049	MVP	419625	TRAPPC3	420628	SNX10	107054839	LOC107054839
768675	HMGN4	416367	TBCA	429536	TBCEL	101752023	CREBZF
416591	GNPTG	418529	RIPK4	100859583	P4HTM	107054258	LOC107054258
424658	CDCP2	107057115	LOC107057115	101748658	LOC101748658	100315982	MIR1716
420628	SNX10	107054543	LOC107054543	107056361	LOC107056361	373896	UCP3
429536	TBCEL	418725	C1H2ORF49	107056353	LOC107056353	770936	LOC770936
100859583	P4HTM	427847	ATXN7L1	107052703	LOC107052703	421981	FNDC4
418122	SSBP1	426427	KIAA0556	107055802	LOC107055802	107051288	LOC107051288
770168	GAS1	776286	UBE3B	419088	TSKU	100498696	SNORD83A
107055305	NA	396247	BZFP1	101750462	LOC101750462	100857573	LOC100857573
416142	PFDN1	417856	TMEM19	107054712	LOC107054712	419561	CTPS1
417948	HIST1H110	107049160	LOC107049160	107056525	LOC107056525	415944	BAP1
107049066	LOC107049066	417551	LOC417551	428531	CCDC178	107052777	LOC107052777
101748060	LOC101748060	419452	CASZ1	416647	RHBDF1	107054157	LOC107054157
107056741	LOC107056741	100315727	MIR1586	417948	HIST1H110	107055712	LOC107055712
421315	C3H1orf95	768838	MZT2BL	101748060	LOC101748060	420236	UQCRB
107054258	LOC107054258	395538	C1QBP	373896	UCP3	107051485	RNASEK
770936	LOC770936	423311	HEATR5A	770936	LOC770936	395847	MLLT11
415482	FAH	417112	NDUFA8	415894	STAB1	426015	SDHAF2
420708	KIF15	107056342	LOC107056342	107052861	LOC107052861	101748596	NPPC
423721	H2AFY2	101749117	CARMIL3	107056593	LOC107056593	101749937	LOC101749937
415491	FANCI	419698	RCAN3	422109	NAT9	107053053	LOC107053053
415623	TLR21	424267	DTX3L	415530	RASL12	101747601	LOC101747601
100857573	DUSP13L	769118	GABARAPL1	107056237	LOC107056237	427092	GGPS1
107050217	SPC24	420049	MVP	107052777	LOC107052777	395814	FMOD
419561	CTPS1	424658	CDCP2	107054157	LOC107054157	395222	MTFR1
427642	FNIP1	420628	SNX10	420236	UQCRB	107050687	LOC107050687
107052777	LOC107052777	429536	TBCEL	427820	YWHAG	107057298	LOC107057298
107051413	LOC107051413	418122	SSBP1	107051485	RNASEK	107054553	LOC107054553
420236	UQCRB	107056361	LOC107056361	107054812	LOC107054812	107055891	LOC107055891
424354	CAMTA2	107055304	RUNDC1	422769	COMMD8	426500	BLOC1S3
374071	KHDRBS1	107055305	NA	107055169	LOC107055169	107051370	LOC107051370
395847	MLLT11	416830	PITPNM2	423026	SYT9	424522	SH3GLB1
426015	SDHAF2	107057135	LOC107057135	107054918	LOC107054918	107050744	LOC107050744
101749937	LOC101749937	416142	PFDN1	395814	FMOD	107050884	LOC107050884
427891	HIST1H2A4L2	768659	CIDEA	107051192	LOC107051192	423176	ASTL
101749278	LOC101749278	395611	GSTAL1	395222	MTFR1	419901	SNRPC
427092	GGPS1	418778	UBAC2	107050687	LOC107050687	769402	PKIB
107051192	RNF31	107049008	FOXK2	423752	LOC423752	100529060	TEN1
395222	MTFR1	415636	COQ9	107050088	LOC107050088	101750456	LOC101750456
107050687	LOC107050687	416440	TRRAP	107052252	LOC107052252	101749614	LOC101749614
423644	PCDH15	772360	LOC772360	420964	MOCOS	107054278	LOC107054278
107050088	LOC107050088	425730	ARHGAP35	101747242	TLX2	107050521	LOC107050521
101747242	TLX2	419145	ITCH	771635	SRR	422049	MUT
418178	MGST1	420932	FASTKD3	101751097	LOC101751097	419650	TMEM39B
107052445	LOC107052445	107051592	LOC107051592	418178	MGST1	107050914	LOC107050914
426500	BLOC1S3	416647	RHBDF1	422093	PCYT2	420039	LOC420039
424522	SH3GLB1	101748060	LOC101748060	416029	CHCHD6	107051334	LOC107051334
416029	CHCHD6	107057340	LOC107057340	107050884	LOC107050884	107049115	LOC107049115
107050884	LOC107050884	100315982	MIR1716	107051358	LOC107051358	107050667	LOC107050667
424151	DYNC1I2	770936	LOC770936	101748764	NPW	419610	YRDC
101747426	LOC101747426	421981	FNDC4	107054979	HHLA2	100857185	TAF6L
416704	EIF4A3	427592	LRIG1	107053803	LOC107053803	100858502	FAM131A
107051358	LOC107051358	408047	TMSB4X	101750456	LOC101750456	415740	LONP2
419901	SNRPC	107054417	LOC107054417	107055008	LOC107055008	426448	SNTA1
107057325	LOC107057325	415491	FANCI	101749614	LOC101749614	101751752	LOC101751752
102465390	MIR6664	415623	TLR21	107057412	LOC107057412	416869	PPTC7
395792	TBX6	422109	NAT9	422723	KLKB1	107057246	LOC107057246
421323	CNIH3	378891	CSNK1E	100315832	MIR1771	100858897	TCEA3
107057412	LOC107057412	419561	CTPS1	424779	GK5	101748951	LOC101748951
415654	CENPT	427642	FNIP1	427999	PPEF1	373973	AKT2
102465389	MIR6663	107052777	LOC107052777	107050358	LOC107050358	427260	GCNT1
107050521	LOC107050521	420236	UQCRB	422928	LOC422928	100859094	S100A16
422723	F11	424354	CAMTA2	419650	TMEM39B	107054204	LOC107054204
415548	TIPIN	107051485	RNASEK	416010	IP6K2	422226	KLHL9
424779	GK5	395847	MLLT11	415460	C10H15orf40	107052650	LOC107052650
107050358	LOC107050358	107054812	LOC107054812	419483	MIIP	107054177	LOC107054177
100315995	MIR1781	426015	SDHAF2	420039	LOC420039	693258	LOC693258
427288	TRABD2A	426820	LOC426820	777873	MIR7-3	100858219	MRPL55
422928	LOC422928	101749937	LOC101749937	417609	ASPA	769729	LOC769729
107055045	LOC107055045	422769	COMMD8	100858043	B3GNT4	107051274	LOC107051274
107055292	LOC107055292	107054484	LOC107054484	107049115	LOC107049115	416604	ARL6IP1
107051334	LOC107051334	107053053	LOC107053053	107050667	LOC107050667	107054669	LOC107054669
107049115	LOC107049115	415336	PCASP3	100857185	TAF6L	418449	PTGFRN
101750607	LOC101750607	421656	SYNJ2	107056918	LOC107056918	101752200	LOC101752200
415486	PEX11A	107054918	LOC107054918	395360	EIF2AK1	415660	KIAA0895L
100858502	FAM131A	101750362	LOC101750362	421419	LOC421419	428545	ASB3
428192	MRTO4	395814	FMOD	771226	YEATS4	419701	HMBS
771226	YEATS4	395222	MTFR1	415349	PSTPIP1	107053158	LOC107053158
427650	METRN	425378	DEDD	107050316	LOC107050316	422083	CCDC40
107050316	LOC107050316	107050687	LOC107050687	101751752	LOC101751752	420627	HNRNPA2B1
421131	PENK	107057298	LOC107057298	374200	SOX18	424333	NAA20
100859876	ALPP	420649	RAB5A	100858897	TCEA3	417916	SNRPF
101751752	LOC101751752	107055891	LOC107055891	428553	WDPCP	107053461	LOC107053461
424780	TFDP2	419604	PDIK1L	423888	MXI1	107051317	LOC107051317
428440	PP2D1	396026	OCLN	107053039	LOC107053039	422875	DOK7
101748951	LOC101748951	423339	MIA2	107054204	LOC107054204	107054244	LOC107054244
427260	GCNT1	420964	MOCOS	424745	INPP5D	100856826	TRNAV-GAC
107053039	LOC107053039	101747242	TLX2	101747873	LOC101747873	107054199	LOC107054199
100857207	TMEM127	107054688	LOC107054688	107051428	LOC107051428	417594	TIMM22
107057432	LOC107057432	101751097	LOC101751097	107056945	LOC107056945	107049015	LOC107049015
107054878	LOC107054878	770088	SCFD2	100857207	TMEM127	373921	ZNF622
107051147	LOC107051147	100859189	MZB1	107051147	LOC107051147	107055266	LOC107055266
427933	LOC427933	418178	MGST1	427933	LOC427933	418965	DDX10
421167	IPO9	768680	CREG1	423776	GDF10	418037	NOL12
100858219	MRPL55	424522	SH3GLB1	424662	TMEM61	107050585	LOC107050585
107054463	LOC107054463	416029	CHCHD6	418043	CYTH4	421887	GFRAL
100857653	LOC100857653	107050884	LOC107050884	100857653	LOC100857653	419585	TAF12
422015	PTRHD1	416704	EIF4A3	107051274	LOC107051274	425055	CYP8B1
395700	RPE65	421008	ZNF236	428716	SLC16A2	428767	ANXA5
107054669	LOC107054669	107050565	LOC107050565	107054314	LOC107054314	107057453	USP21
101748923	LOC101748923	107054979	HHLA2	107054669	LOC107054669	421264	APLF
416168	RARS	419901	SNRPC	101749927	LOC101749927	107054291	LOC107054291
107048995	LOC107048995	107056241	LOC107056241	101748923	LOC101748923	423686	HNRNPH3
417205	ZER1	107056921	LOC107056921	414892	SLC24A1	424813	SGPP2
428545	ASB3	107057586	LOC107057586	419513	NFU1	107057257	LOC107057257
419513	NFU1	395792	TBX6	428171	PADI1	107050575	LOC107050575
420627	HNRNPA2B1	421323	CNIH3	422083	CCDC40	107055604	LOC107055604
423779	ARHGAP22	107057412	LOC107057412	424488	ARHGAP29	107052042	LOC107052042
424333	NAA20	415654	CENPT	107054277	LOC107054277	107053571	LOC107053571
417916	SNRPF	420957	TMEM245	107052553	LOC107052553	420480	SSNA1
427148	GPBP1	419629	AGO4	101748971	PIGY	374224	PAFAH1B1
421580	PLG	422723	F11	769603	GNG10	416083	MAGI1
107054199	LOC107054199	107054513	PRR7	107054244	LOC107054244	395338	AKR1B10
417594	TIMM22	100859071	NELFE	107050206	LOC107050206	107052980	LOC107052980
395339	ADCY9	100859859	RNF212	415557	MAP2K5	100858256	LOC100858256
423769	ALOX5	107052314	LOC107052314	395536	VSX2	101747889	LOC101747889
107055266	LOC107055266	422862	TBC1D14	419611	MANEAL	100857613	MAF1
107050206	LOC107050206	426483	RSF1	107055722	LOC107055722	396261	GOT1
418965	DDX10	416010	IP6K2	107052436	LOC107052436	420996	NR4A3
425613	MARS	418353	ZDHHC23	423686	HNRNPH3	418302	GSTK1
418037	NOL12	107055045	LOC107055045	107053333	LOC107053333	395846	GJA8
415557	MAP2K5	416812	BRI3BP	769044	LOC769044	420581	ICA1
107052436	LOC107052436	107050914	LOC107050914	423170	ACCS	769390	MOCS3
419585	TAF12	420039	KRTC42L	107053707	LOC107053707	424977	MRPL47
425055	CYP8B1	107055292	LOC107055292	424185	IFIH1	417381	DUS1L
107057453	USP21	417609	ASPA	107052912	LOC107052912	101751267	LOC101751267
423686	HNRNPH3	431590	HCN1	107053314	LOC107053314	107054247	LOC107054247
396057	STMN1	424455	C8H1orf27	101752047	LOC101752047	107054546	LOC107054546
776275	LOC776275	107049115	LOC107049115	107049814	LOC107049814	416501	USP51
423170	ACCS	107050667	LOC107050667	396470	MYL1	408038	LOC408038
107057042	LOC107057042	419610	YRDC	416586	IL21R	771898	WIPF2
107054058	LOC107054058	107055206	LOC107055206	431586	FBXO4	107049408	LOC107049408
423947	ACADSB	427002	DCUN1D3	107051259	LOC107051259	100858383	PFDN2
107057257	LOC107057257	395360	EIF2AK1	415784	UBA2	420190	JPH1
107050575	LOC107050575	428192	MRTO4	107052980	LOC107052980	107053179	LOC107053179
424185	IFIH1	770327	MTHFD2L	769037	COL13A1	107055705	LOC107055705
101748284	LOC101748284	424402	SELE	107055294	LOC107055294	426962	GFPT2
415344	LINGO1	421419	LOC421419	428234	HEPACAM	777847	MIR181A2
430162	NAV1	771226	YEATS4	107054832	LOC107054832	428516	MC2R
421980	GPN1	431565	MBLAC2	427947	PTPN6	421929	CPSF3
101747625	LOC101747625	427194	CZH5ORF34	100857613	MAF1	374150	ID4
396470	MYL1	423368	GPATCH2L	395746	OAZ1	424607	TSPAN16
421279	PELI1	424702	MIER1	101749098	ITGA7	416639	C16orf72
420642	GALNT15	107050316	LOC107050316	423771	ZFAND4	419547	CEP85
107055831	LOC107055831	415410	RAB27A	768438	ASB10	101748065	LOC101748065
420480	SSNA1	100859876	ALPP	107051194	LOC107051194	422714	CISD2
107051259	LOC107051259	424780	TFDP2	418302	GSTK1	107050055	LOC107050055
415784	UBA2	416869	PPTC7	101747905	LOC101747905	419716	DCPS
100857613	MAF1	100858897	TCEA3	107051575	LOC107051575	107055880	LOC107055880
395746	OAZ1	428553	WDPCP	396380	LOC396380	429105	COA7
101749098	ITGA7	427260	GCNT1	424977	MRPL47	420213	RMDN1
107056856	LOC107056856	100859094	S100A16	100858152	LOC100858152	107050824	LOC107050824
423007	KNL1	107057506	LOC107057506	415316	NPTN	101751953	LOC101751953
419185	RBPJL	107057432	LOC107057432	107056520	LOC107056520	378800	SOSTDC1
107051194	LOC107051194	772080	LOC772080	107049408	LOC107049408	424670	OMA1
420581	ICA1	107051147	LOC107051147	415572	SPG11	101749970	LOC101749970
101748323	LOC101748323	421167	IPO9	100315814	MIR1742	448833	BTC
417199	DOLK	423776	GDF10	416682	CPA2	101749052	LOC101749052
427978	MRPS6	107049017	LOC107049017	428138	MANBAL4	769377	TMEM198
100858311	LOC100858311	107054177	LOC107054177	420190	JPH1	427457	CZH9orf64
769390	MOCS3	100858219	MRPL55	414803	THPO	107053023	LOC107053023
395173	APTX	107057626	MAN2B1	373919	RUNX2	107050305	LOC107050305
396380	GSTAL3	100857653	LOC100857653	416034	ZXDC	107049088	LOC107049088
416370	DMGDH	107055470	LOC107055470	770222	SETD9	107051359	LOC107051359
424977	MRPL47	422015	PTRHD1	421929	CPSF3	415865	CYB5B
417381	DUS1L	428814	TBX10	426340	TAPBPL	107055051	LOC107055051
431585	C6	418449	PTGFRN	107054296	LOC107054296	107052907	LOC107052907
420922	CTNND2	101748923	LOC101748923	769329	LOC769329	101748015	LENG8
421977	TP53I3	100857880	ECSIT	419547	CEP85	100857501	LOC100857501
427673	SCNN1B	416168	RARS	424512	ZNF326	373903	DIO2
416501	USP22	417205	ZER1	419716	DCPS	424644	FAM159A
419950	MRC2	415660	KIAA0895L	107051783	LOC107051783	421309	DGAT2
416964	PIK3IP1	422222	PLS3	107049985	LOC107049985	421006	ACOT13
107056520	LOC107056520	428545	ASB3	107055880	LOC107055880	419445	LZIC
107049408	LOC107049408	107057435	LOC107057435	427060	LOC427060	418456	BCL9
100857522	LOC100857522	419513	NFU1	419240	NKAIN4	417270	PRPF4
421474	CEBPZ	428171	PADI1	422374	KIAA1210	107053984	LOC107053984
416682	CPA2	422083	CCDC40	107050824	LOC107050824	396437	TXN
100858383	PFDN2	420627	HNRNPA2B1	418470	SAMSN1	420860	LOC420860
418498	SYNJ1	101751586	SLC35E4	107049029	BHLHA15	107057455	LOC107057455
107054883	LOC107054883	423779	ARHGAP22	395853	HSPA8	427662	KCNJ12
101748260	LOC101748260	107052122	LOC107052122	423613	FAM35A	107053585	LOC107053585
414803	THPO	107049412	LOC107049412	418100	PARP12	101748470	LOC101748470
107057377	POLD2	424333	NAA20	100857549	LOC100857549	422184	PIH1D3
421674	VTA1	417916	SNRPF	100315953	MIR1570	414875	AvBD8
107056366	LOC107056366	107050682	LOC107050682	420620	FAM221A	423697	SUPV3L1
416034	ZXDC	421682	PERP2	770295	LOC770295	428729	MFAP3L
427210	POC5	107052553	LOC107052553	100858721	OR14J1L110	424574	DPH2
421929	CPSF3	101748971	PIGY	777583	FGR	101747832	CPNE9
374150	ID4	107051317	LOC107051317	101749417	LOC101749417	416253	MRPL22
100857119	LOC100857119	425843	ADAM12	107050305	LOC107050305	101749479	LOC101749479
107055269	LOC107055269	422875	DOK7	107051359	LOC107051359	107054696	LOC107054696
418284	MLF2	417594	TIMM22	415865	CYB5B	417117	DAB2IP
769329	ANKRD40L	101750171	LOC101750171	374166	P2RX4	427696	GPN3
424512	ZNF326	417367	TRIM65	102466175	MIR3594	100858814	LOC100858814
107050055	LOC107050055	395339	ADCY9	395266	CPZ	100857754	CTDSP1
421196	KIAA1841	417639	MED13	424923	IQCG	426536	RIDA
419716	DCPS	419407	MMP23B	107053166	LOC107053166	416497	NATD1
107051794	C4H4ORF32	419841	FAM72A	100858808	DNAJB1	107053825	LOC107053825
107054922	LOC107054922	107050847	LOC107050847	418456	BCL9	418551	CH507-9B2.5
415679	MTSS1L	428763	TMPRSS11F	424922	LRCH3	417816	CD69L
426209	RNF217	418965	DDX10	101749843	LOC101749843	423280	ATP6V1D
419307	ELMO2	425613	MARS	107053984	LOC107053984	416543	NDUFB10
107055880	LOC107055880	419002	TAF1D	107054591	LOC107054591	107053617	LOC107053617
424406	UCK2	421621	SASH1	374146	ERG	421375	LPGAT1
395853	HSPA8	418037	NOL12	417939	WDR91	101747789	LOC101747789
100315953	MIR1570	107050585	LOC107050585	416956	DEPDC5	107051220	LOC107051220
427457	CZH9orf64	421887	GFRAL	426812	ALDH7A1	416924	LOC416924
420620	FAM221A	395536	VSX2	425867	CELF5	395590	DLX3
423102	AP2A2	107052436	LOC107052436	107057455	LOC107057455	107056793	LOC107056793
420850	PAK1IP1	419585	TAF12	101748470	LOC101748470	107052602	LOC107052602
107050305	LOC107050305	425055	CYP8B1	395493	NCAN	423932	INPP5F
107049088	LOC107049088	107057119	LOC107057119	418972	ALKBH8	430755	SERINC4
107051359	NAGK	395816	PLA2G7	419054	CHRDL2	419460	SPEN
415865	CYB5B	426074	ARL6IP5	101747832	CPNE9	768922	FAM102B
101750348	LOC101750348	423686	HNRNPH3	426419	UNC5A	417182	EXOSC2
424621	STIL	396057	STMN1	417425	PSMD12	101749288	LOC101749288
100857501	LOC100857501	420910	C2H5ORF22	396281	PTHLH	422385	VMA21
418341	B4GALT4	417444	ABCA5	101751288	CCDC129	416974	RNF10
421497	AKT3	107054760	LOC107054760	100499455	CNP1	100859273	LOC100859273
419445	LZIC	416296	RASGEF1C	100858814	LOC100858814	101751659	LOC101751659
417270	PRPF4	419902	C26H6orf106	101752091	BTN3A2	107049144	LOC107049144
101748445	44G24.1	424185	IFIH1	100857754	CTDSP1	416715	APMAP
396437	TXN	428552	FLRT3	107049540	LOC107049540	421322	DNAH14
101749583	LOC101749583	431262	FEM1C	426536	RIDA	422899	TACC3
416891	ISCU	107052912	LOC107052912	416497	NATD1	416275	RPS14
426812	ALDH7A1	420991	MSANTD3	427391	CDO1	769140	BMF
422822	NCAPG	418883	VPS36	417816	CD69L	107052979	LOC107052979
426769	ERLIN2	107053571	LOC107053571	423280	ATP6V1D	107049762	LOC107049762
107055405	LOC107055405	101752070	LOC101752070	107056791	LOC107056791	101749715	LOC101749715
107049097	LOC107049097	415704	MBTPS1	426550	GPAT2	415471	CFAP161
428688	AIFM1	417445	MAP2K6	107053617	LOC107053617	101747681	LOC101747681
107050407	LOC107050407	416478	AP5Z1	420439	ACTR3B	424675	HOOK1
777072	SHROOM4	421279	PELI1	107050996	LOC107050996	107055063	LOC107055063
423697	SUPV3L1	107053366	LOC107053366	428922	ATG14	373971	TYR
107057301	LOC107057301	420480	SSNA1	428932	GPR137C	421758	METTL24
101747832	CPNE9	431586	FBXO4	107056214	LOC107056214	415765	PDCD5
102466704	MIR6661	768833	ROMO1	396277	TTR	100379662	SCRT2
416253	MRPL22	107051014	DAXX	107051220	LOC107051220	422937	FASTKD5
107052713	LOC107052713	415784	UBA2	416630	SOCS1	395474	ATP6V0A1
417425	PSMD12	416083	MAGI1	101749620	LOC101749620	416973	POP5
107053302	LOC107053302	418355	LOC418355	100857706	LOC100857706	107052529	LOC107052529
101751288	ITPRID1	425113	CHIR-IG1-5	100859829	ZNF362	430723	BSN
425328	PPP1R3C	769037	COL13A1	107051490	LOC107051490	772271	LOC772271
427696	GPN3	100858256	LOC100858256	416924	LOC416924	100858513	PTPN23
395096	TNFRSF6B	101747724	LOC101747724	107054779	LOC107054779	420772	PSMA2
770617	LOC770617	100857613	MAF1	107056793	LOC107056793	107053560	LOC107053560
100857754	CTDSP1	769122	B3GALT2	493647	BMI1	416040	LSM3
107049540	LOC107049540	107049027	P2RY13	430755	SERINC4	427484	DUOXA2
101751339	LOC101751339	423771	ZFAND4	419460	SPEN	101747801	IKZF4
107054032	LOC107054032	107052570	LOC107052570	418961	RNF17	418931	GTF3A
418802	HSPA14	418594	PCYT1B	770205	ABRACL	424872	DZIP1L
416497	NATD1	395846	GJA8	424065	TYW5	771088	YDJC
107053825	LOC107053825	770224	CGGBP1	100859881	MHCIA3	424377	SEC22B
107049614	LOC107049614	420645	PLCL2	416974	RNF10	416068	ACOX2
417816	CD69L	100858709	PRDM14	107054119	LOC107054119	107049569	LOC107049569
423280	ATP6V1D	427978	MRPS6	107055599	LOC107055599	422964	TMEM258
101749582	LOC101749582	415619	SMPD3	418947	ZDHHC20	429422	C5H14orf4
416543	NDUFB10	769390	MOCS3	770067	CYYR1	418030	PICK1
416999	AIFM3	107056227	LOC107056227	769140	BMF	374269	TP63
101747697	LRRTM2	396380	GSTAL3	424855	TM4SF19	427076	TMEM200A
100859492	LOC100859492	424977	MRPL47	428125	ART7C	422027	MSRA
431579	ELOVL7	419092	RNF121	416462	GAAGSD	107054617	LOC107054617
426929	ENPP1	421017	FBXO15	107049762	LOC107049762	107051868	LOC107051868
421724	HSF2	417381	DUS1L	107057546	LOC107057546	107054838	LOC107054838
428932	GPR137C	427355	FREM1	107055698	LOC107055698	100315971	MIR1658
107051220	LOC107051220	420790	IGFBP3	430115	PSMF1	107051354	LOC107051354
416630	SOCS1	107054546	LOC107054546	100858094	PRPF39	420275	ENY2
100857706	LOC100857706	769163	FILIP1L	424314	NMI	107057284	LOC107057284
422135	ERCC6L	416501	USP22	101750063	LOC101750063	107049472	LOC107049472
107051021	TXNIP	415316	NPTN	107053363	LOC107053363	424608	LURAP1
427768	CERCAM	416964	PIK3IP1	770077	PMAIP1	423547	NAA30
493647	BMI1	107049408	LOC107049408	418229	MPPED1	422697	GAR1
419460	SPEN	415572	SPG11	421126	TGS1	417632	YPEL2
424715	ANKRD13C	417607	SHPK	423124	BEST1	420073	CACTIN
428411	PFKP	100858383	PFDN2	107049114	LOC107049114	107052438	LOC107052438
417182	EXOSC2	428138	MANBAL4	422937	FASTKD5	424861	AQP12A
423314	AKAP6	420190	JPH1	107052361	LOC107052361	395318	PSMA7
770205	ABRACL	428744	ARHGEF38	100859676	LMAN2	107054925	LOC107054925
424065	TYW5	107052237	LOC107052237	422118	ARMC7	418492	SCAF4
100859881	MHCIA3	101747446	LOC101747446	414139	AMY1A	107054355	LOC107054355
107049144	LOC107049144	416789	PGAM5	107051664	LOC107051664	770885	VTI1A
418947	ZDHHC20	415921	DCAF1	101747632	LOC101747632	420434	RHEB
107054102	LOC107054102	416034	ZXDC	408046	KIF5C	770783	FAM167B
422899	TACC3	770222	SETD9	428309	CNTNAP1	107053357	LOC107053357
416275	RPS14	427210	POC5	101750578	LOC101750578	107056338	LOC107056338
769140	BMF	429058	KCNT2	107051282	LOC107051282	100498692	MIR3534
428125	ART7C	421929	CPSF3	107056751	LOC107056751	424659	PARS2
416462	GAAGSD	374150	ID4	418042	MFNG	418054	FOXRED2
107049762	LOC107049762	424607	TSPAN16	421845	FAM46A	107052932	LOC107052932
107055488	LOC107055488	107054296	LOC107054296	107055173	LOC107055173	418300	ZYX
107051694	LOC107051694	769329	ANKRD40L	396018	CHST3	107054460	LOC107054460
396258	MYBL2	403158	CD8A	107055820	LOC107055820	769912	PITPNM1
422258	CSTF2	107050331	LAMTOR4	101749759	LOC101749759	107049120	LOC107049120
421248	PYGB	424512	ZNF326	425858	VPS33B	107050286	LOC107050286
424314	NMI	422714	CISD2	430723	BSN	107052071	LOC107052071
100858183	LOC100858183	107051783	LOC107051783	772271	LOC772271	107049571	LOC107049571
424221	MARCH4	416404	FAM173A	107050879	LOC107050879	429642	CDK3
107053363	LOC107053363	107050490	LOC107050490	100858513	PTPN23	100859106	LOC100859106
420997	SEC61B	769278	CCR6	101751010	LOC101751010	419072	LCMT2
770077	PMAIP1	426209	RNF217	417335	FN3K	107056705	LOC107056705
415552	ZWILCH	419307	ELMO2	421998	PTK2B	430067	LOC430067
418229	MPPED1	107055880	LOC107055880	420772	PSMA2	107056910	LOC107056910
423124	BEST1	423450	CYP46A1	429116	PTGER3	420659	CMC1
415765	PDCD5	422651	ANKRD17	107054911	LOC107054911	107049206	LOC107049206
100379662	SCRT2	107051749	LOC107051749	419969	GFAP	107049473	LOC107049473
422937	FASTKD5	421402	ABCG8	417013	LOC417013	428743	ETNPPL
107052361	LOC107052361	102465422	MIR6543	424377	SEC22B	101750826	LOC101750826
100859676	LMAN2	101751561	LOC101751561	416068	ACOX2	428986	PRDX3
422118	ARMC7	421578	AGPAT4	107049569	LOC107049569	107053335	LOC107053335
374059	FZD8	416612	GDE1	420004	MED1	101750515	LOC101750515
101747632	LOC101747632	424670	OMA1	429422	C5H14orf4	396233	H3F3B
100315768	MIR1657	395853	HSPA8	396137	GRIA4	426073	UBA3
107049047	ATP5A1WL	770784	TTC12	424220	IGFBP5	107052008	LOC107052008
107056275	LOC107056275	418096	GNPTAB	107050827	LOC107050827	421337	MIA3
101750578	LOC101750578	769377	TMEM198	422757	LOC422757	107050440	LOC107050440
395474	ATP6V0A1	101749621	LOC101749621	423851	MGEA5	424767	PARL
107055312	LOC107055312	107053165	LOC107053165	107054617	LOC107054617	424701	TCTEX1D1
395995	TBP	422055	ENPP4	771632	PIGV	107051385	LOC107051385
416027	MCM2	415883	MRVLDC3	424156	GORASP2	497217	PCDHA7
416973	POP5	100857549	LOC100857549	769750	LRRC75B	107057179	LOC107057179
101749759	LOC101749759	424717	ZRANB2	102466694	MIR6615	418686	UBE3A
430723	BSN	423269	TMEM229B	107051354	LOC107051354	100315769	MIR1660
772271	AKR1B10L4	107049947	TINF2	101748691	FOXI2	417314	DNAH9
416122	RPL32	771158	PARP3	419019	ME3	107053341	LOC107053341
771447	SRM	423869	BORCS7	395686	TECTA	416587	IL9R
100858513	PTPN23	417384	ASPSCR1	107051855	LOC107051855	416976	GATC
420772	PSMA2	107050305	LOC107050305	107049526	LOC107049526	424436	MRPS14
416040	LSM3	420201	CHMP4C	424452	RNF2	107052018	LOC107052018
373932	NKX3-2	107049088	LOC107049088	429088	GFI1	419165	IFT52
424872	DZIP1L	107051359	NAGK	107052575	LOC107052575	107049491	MOGS
107053923	LOC107053923	415865	CYB5B	101748865	QRICH2	424885	ZIC4
771088	YDJC	427434	DNAJC21	107051982	LOC107051982	415421	TMOD3
415467	EFL1	100858563	ADGRD2	100858381	LOC100858381	107051246	LOC107051246
107051293	LOC107051293	422578	BMP2K	107053679	LOC107053679	107049981	LOC107049981
424377	SEC22B	422656	YTHDC1	420073	CACTIN	107053076	LOC107053076
107049569	HDAC5	421766	SESN1	424861	AQP12A	102465326	MIR6565
422964	TMEM258	395266	CPZ	395318	PSMA7	420870	RIOK1
418030	PICK1	107056524	LOC107056524	415298	SEMA7A	418528	TMPRSS2
101750445	LOC101750445	418341	B4GALT4	418492	SCAF4	420144	CHERP
107050827	LOC107050827	415697	AMFR	107054355	LOC107054355	423435	SPIA5
422027	MSRA	419371	ACOT7	107057609	LOC107057609	422774	YIPF7
423851	OGA	421309	DGAT2	770885	VTI1A	416229	ARL10
107054617	LOC107054617	418870	KPNA3	419542	ARID1A	100857695	BLCAP
771632	PIGV	414893	GRIA1	421434	CMTR1	107051366	FRMD8
101752016	LOC101752016	422614	PPM1K	424060	PLCL1	419653	EIF3I
424156	GORASP2	418456	BCL9	107053357	LOC107053357	427597	CNTN6
769750	LRRC75B	107055264	LOC107055264	424956	AHSG	107051733	LOC107051733
102466694	MIR6615	417175	POMT1	395191	OTX2	107054701	LOC107054701
107051354	LOC107051354	417270	PRPF4	107057532	LOC107057532	107052381	LOC107052381
101748691	FOXI2	107052855	LOC107052855	417938	STRA8	395249	DDX1
420275	ENY2	107053984	LOC107053984	107053860	LOC107053860	374115	ARNTL
396472	MYL4	396437	TXN	424659	PARS2	395396	WNT3A
100858213	ARL14EPL	417939	WDR91	107051715	LOC107051715	101751321	LOC101751321
419794	C24H11orf57	417151	CACFD1	425066	MSTO1	423501	NUDT14
107051855	LOC107051855	416956	DEPDC5	101752073	MROH2BL14	771446	TCFL5
101747667	LOC101747667	416891	ISCU	419954	MAP3K3	427767	SWI5
423547	NAA30	426812	ALDH7A1	107049602	HIF3A	107053553	LOC107053553
374118	SUFU	107049185	LOC107049185	107054460	LOC107054460	107054349	LOC107054349
427157	DIMT1	422822	NCAPG	427088	USHBP1	415422	TMOD2
422922	LOC422922	427662	KCNJ12	107049120	LOC107049120	420834	SIRT5
107052540	LOC107052540	107051812	LOC107051812	107055141	LOC107055141	107054625	LOC107054625
101748865	QRICH2	426769	ERLIN2	107056965	LOC107056965	426024	MAEA
417491	MYBBP1A	415880	AP1G2	431235	CTRB2	776720	LOC776720
429021	CHN1	107053585	LOC107053585	429642	CDK3	107050261	LOC107050261
417632	YPEL2	101748470	LOC101748470	418874	RNASEH2B	415307	SIN3A
419036	PRPF18	424757	UGGT1	100859106	LOC100859106	423679	ASAH2
100858381	LOC100858381	428450	ATP2C1	417472	MTMR4	107054763	LOC107054763
395852	ID2	100857507	CDK5R2	107052775	LOC107052775	107052154	LOC107052154
420073	CACTIN	422114	MRPL58	396529	ATP1B1	107052541	LOC107052541
423138	INCENPL	421902	CLN8	395502	HOXB3	769542	GNMT
424861	AQP12A	107050407	LOC107050407	107052648	LOC107052648	101748428	LOC101748428
395318	PSMA7	420455	ZMYND11	420659	CMC1	100859310	CLC2DL1
101748671	LOC101748671	416282	TBC1D9B	107054456	LOC107054456	425117	LOC425117
417647	CA4	422184	PIH1D3	107054664	LOC107054664	424824	MRPS22
107052761	GDF6	415367	HERC1	426017	DAGLA	422791	LIAS
101749934	LOC101749934	395667	ANPEP	419970	CCDC103	107056987	LOC107056987
419542	ARID1A	424574	DPH2	107054974	LOC107054974	107049508	BIN3
421434	CMTR1	101752292	LOC101752292	101750515	LOC101750515	107050080	LOC107050080
424060	PLCL1	107056177	LOC107056177	421337	MIA3	776411	SNRPD1
107053357	LOC107053357	419116	SRSF6	107050440	LOC107050440	429074	NPL
395959	NEUROD4	416253	MRPL22	107051385	LOC107051385	419930	PIFO
427863	GRIP1	374207	HDAC4	107057282	LOC107057282	426368	NUDT5
424162	PPIG	107057239	LOC107057239	769884	LOC769884	107054241	LOC107054241
422930	EIF2AK3	101747338	LOC101747338	417635	VMP1	396198	PGR
107054015	LOC107054015	422598	SCD5	421452	POLR1C	424300	LOC424300
100858145	NME7	768898	DDX21	107053341	LOC107053341	424387	PIGC
723780	ASF1A	428702	LOC428702	416587	IL9R	771376	TSSK3
396231	RXRG	101749477	LOC101749477	424436	MRPS14	426223	UROS
427440	CZH5ORF42	426419	UNC5A	107052018	LOC107052018	776040	CGRRF1
424966	DNAJC19	100857856	LRIG2	416783	COMT	107053956	LOC107053956
107057133	LOC107057133	417425	PSMD12	107052490	LOC107052490	101749893	LOC101749893
107055686	LOC107055686	417117	DAB2IP	418560	NDP	107049784	LOC107049784
395517	TBPL1	107053302	LOC107053302	423853	POLL	404535	UTS2
427088	USHBP1	771913	TMEM51	107049491	MOGS	417812	ATP23
107049120	LOC107049120	427696	GPN3	424885	ZIC4	422600	ENOPH1
423592	DDHD1	100499455	CNP1	417709	PUS7	417507	LOC417507
427001	REXO5	100858814	LOC100858814	771805	RRH	107055221	LOC107055221
417472	MTMR4	107050350	PIH1D1	424666	PLPP3	419236	SLC17A9
416292	DEPP1	395096	TNFRSF6B	107056117	LOC107056117	107050613	LOC107050613
421752	TRAF3IP2	422581	BMP3	107052530	LOC107052530	107057317	LOC107057317
418361	BOC	101752091	BTN3A2	101749183	MROH2BL17	776816	LOC776816
419072	LCMT2	107051520	LOC107051520	422645	RUFY3	107053723	LOC107053723
423756	PITX3	100857754	CTDSP1	422826	FGFBP1	417032	SLC8B1
770517	CDCA3	107049540	LOC107049540	416229	ARL10	419926	MED20
395502	HOXB3	107051598	LOC107051598	107055136	SMAD4	425909	TRMU
415620	PRMT7	101751339	LOC101751339	107051619	LOC107051619	101751309	ERLEC1
420659	CMC1	418802	HSPA14	395092	PDE6B	107052131	LOC107052131
428903	EFCAB11	416497	NATD1	427597	CNTN6	107056647	LOC107056647
422431	HPF1	777886	MIR196-3	107052456	LOC107052456	419056	SPCS2
107054456	LOC107054456	772254	TMEM196	107054701	LOC107054701	107057138	LOC107057138
419970	CCDC103	420907	RELCH	424896	XXYLT1	415688	WDR59
408253	VKORC1L1	418551	CH507-9B2.5	101749246	LOC101749246	423322	SRP54
107051859	PTTG1IP	417816	CD69L	422148	P2RY10	107053192	LOC107053192
107054492	LOC107054492	423280	ATP6V1D	374115	ARNTL	107056341	LOC107056341
427013	FKBP10	427808	RAB11FIP4	107051477	LOC107051477	107056404	LOC107056404
107054974	LOC107054974	416543	NDUFB10	107051620	LOC107051620	101750454	LOC101750454
396233	H3F3B	416619	EEF2K	107052561	LOC107052561	101749950	LOC101749950
426073	UBA3	100858831	ANKRD55	101749139	LOC101749139	100857898	FLAD1
107052008	LOC107052008	395597	MTCH2	107051532	LOC107051532	424246	DIRC2
107050440	LOC107050440	426929	ENPP1	101751321	LOC101751321	771487	WDR62
424767	PARL	420681	METTL6	425058	SARNP	417640	INTS2
107051385	LOC107051385	428922	ATG14	107055166	LOC107055166	430546	PURA
422663	ANKRD50	421375	LPGAT1	101748255	LOC101748255	771939	UQCRHL
404531	RBM12	428092	FUT4	420580	GLCCI1	422172	FDX1L
417635	VMP1	101747789	LOC101747789	416538	FAHD1	771180	TRIM44
417314	DNAH9	107051220	LOC107051220	425623	LOC425623	107050131	LOC107050131
107053341	PRPF19L	428303	LOC428303	107049000	LOC107049000	107052453	LOC107052453
107053484	LOC107053484	423461	DYNC1H1	426863	ARSA	101751094	LOC101751094
416976	GATC	416630	SOCS1	107054026	LOC107054026	107057388	LOC107057388
417751	LMOD2	101749620	LOC101749620	420898	OVALX	107054593	LOC107054593
107052490	LOC107052490	100857706	LOC100857706	420834	SIRT5	415923	RNF123
418560	NDP	422135	ERCC6L	101747899	LOC101747899	415703	HSDL1
107049491	MOGS	107051571	LOC107051571	101748449	LOC101748449	395186	IL17RD
418628	FANCB	107056971	LOC107056971	776034	SP8	107049737	LOC107049737
422332	MAGT1	107052602	LOC107052602	373995	KERA	771904	PFN2
771805	RRH	421979	ITSN2	107055011	LOC107055011	417837	CAND1
424846	SNED1	419460	SPEN	107054625	LOC107054625	772237	SHFM1
107056117	LOC107056117	107051207	LOC107051207	421057	SMCHD1	100857860	LOC100857860
107049200	LOC107049200	424715	ANKRD13C	429374	FES	101750242	LOC101750242
107049981	LOC107049981	428185	B3GALT6	769128	LOC769128	422732	VPS37A
770729	SPIK2	419492	DRAXIN	107054297	LOC107054297	425255	SPR
395752	NKX6-1	428411	PFKP	417702	BCAP29	423415	NDUFB1
427123	SLC12A2	417182	EXOSC2	415307	SIN3A	395854	GDI1
420870	RIOK1	429081	MFSD14B	107053759	LOC107053759	424278	DDX18
107051958	LOC107051958	424065	TYW5	769542	GNMT	422362	C1GALT1C1
428168	FAM210B	101749288	LOC101749288	424719	ERICH3	107056616	LOC107056616
100857599	WDR13L	421098	GAREM1	100859310	CLC2DL1	107055588	LOC107055588
101750376	LOC101750376	100859881	MHCIA3	101751615	LOC101751615	107055730	LOC107055730
420144	CHERP	374052	F5	425117	LOC425117	416504	COPS3
417813	LRIG3	416974	RNF10	107055961	LOC107055961	768701	KIAA1671
420116	DDX49	395168	FAT1	415665	FAM65A	107057443	LOC107057443
415789	FAM96B	100315917	MIR1668	423197	DGKZ	107056430	LOC107056430
423583	NID2	107049144	LOC107049144	100315705	MIR1464	100858529	MOGL6
101747701	LOC101747701	424057	COQ10B	416769	UBE2L3	107057544	LOC107057544
426667	PRPF3	419104	USP6NL	421233	GZF1	107056700	LOC107056700
418108	LOC418108	418947	ZDHHC20	107052302	LOC107052302	101749299	LOC101749299
422826	FGFBP1	100858683	TUBGCP5	421117	NPBWR1	107051269	LOC107051269
107055757	LOC107055757	107054795	LOC107054795	770777	PLAC8L1	423051	TMEM9B
497625	EDARADD	421322	DNAH14	420278	KCNV1	418261	FKBP4
396022	CRCP	422899	TACC3	107050659	LOC107050659	424866	C9H21orf2
107051619	LOC107051619	770067	CYYR1	426368	NUDT5	420284	MED30
419653	EIF3I	416275	RPS14	107051576	GP1BB	107051681	LOC107051681
107054701	LOC107054701	769140	BMF	107054241	LOC107054241	107056406	LOC107056406
101749246	LOC101749246	107052979	LOC107052979	396198	PGR	422692	TIFA
107052381	LOC107052381	428125	ART7C	416945	GGT2	422599	TMEM150C
107054087	LOC107054087	424248	SEMA5B	428164	PLTP	419315	STX16
101749139	LOC101749139	395342	CRTAM	424387	PIGC	100315856	MIR130C
429681	GIMAP1-GIMAP5	395448	CHURC1	101750503	LOC101750503	771124	PHB2
429032	RACGAP1L	107049762	LOC107049762	107056199	LOC107056199	768471	NUDT12
107055308	NAGLU	418506	ITSN1	374228	KCND3	417895	PLEKHG7
427767	SWI5	101749715	LOC101749715	416406	WDR24	101751348	LOC101751348
107051042	LOC107051042	415471	CFAP161	107053956	LOC107053956	396267	FGF3
374078	BIRC5	420532	OLAH	423981	ORMDL1	423000	MRPL21
107053553	LOC107053553	101747681	LOC101747681	101749893	LOC101749893	107049199	LOC107049199
100315800	MIR1715	395314	CHAT	107049784	LOC107049784	107049908	LOC107049908
421823	RARS2	424314	NMI	420747	RP9	420187	TCEB1
107049761	LOC107049761	107051612	LOC107051612	424515	LRRC8C	770173	KCNS1
776034	SP8	101750063	LOC101750063	422626	SRP72	420315	COL22A1
373995	KERA	423091	TRPM5	417812	ATP23	395411	ZBTB7A
426024	MAEA	395661	AT2	422600	ENOPH1	420966	ZNF830
769128	LOC769128	415924	GMPPB	107051243	LOC107051243	427310	RNF20
107050261	LOC107050261	420997	SEC61B	425003	PDCD10	417450	FAM104A
107053759	LOC107053759	395615	SHH	419236	SLC17A9	107049430	LOC107049430
416069	FAM3D	100859713	LOC100859713	107050613	LOC107050613	419677	LOC419677
769542	GNMT	421126	TGS1	107052240	LOC107052240	419176	ZHX3
423881	GSTO1	423124	BEST1	776816	LOC776816	107053328	LOC107053328
424719	ERICH3	415765	PDCD5	770547	GIF	415838	ZC3H18
415309	SNX33	374031	NOTCH2	107050075	LOC107050075	420594	BZW2
425117	LOC425117	107053552	LOC107053552	425909	TRMU	373976	ALX4
395913	TYRP1	100379662	SCRT2	101751309	ERLEC1	100859653	PFKFB4L
100858221	MARVELD1	422937	FASTKD5	419056	SPCS2	101747631	LOC101747631
424824	MRPS22	100859676	LMAN2	415688	WDR59	107051286	LOC107051286
107055961	LOC107055961	422118	ARMC7	423322	SRP54	429007	MOB4
415665	FAM65A	693257	GNLY	107051125	LOC107051125	107050563	LOC107050563
100857593	CFD	414139	AMY1A	107053192	LOC107053192	107050861	LOC107050861
424396	SCYL3	427623	ADRB2	107051624	LOC107051624	100315891	MIR1740
396232	HMGB3	374059	FZD8	107050797	LOC107050797	422904	CTBP1
427245	FAM189A2	417309	MYH1A	417883	NTS	428579	ADSS
415635	POLR2C	107056275	LOC107056275	424109	LOC424109	417355	JMJD6
770209	C5H11ORF96	101750578	LOC101750578	101750697	LOC101750697	100859444	GPATCH4
107054515	LOC107054515	107054068	LOC107054068	374129	LMO2	429000	CD163L1
107056050	LOC107056050	395596	EPAS1	101749950	LOC101749950	101751355	LOC101751355
770777	PLAC8L1	421845	FAM46A	418166	TUBA8A	107051264	LOC107051264
416374	PHYKPL	416973	POP5	417640	INTS2	408044	PPL
101750228	LOC101750228	107052529	LOC107052529	107051891	LOC107051891	418179	LMO3
420278	KCNV1	100315989	MIR1749	107050420	LOC107050420	107056101	LOC107056101
107056764	LOC107056764	396018	CHST3	771939	UQCRHL	421351	LYPLAL1
107049317	TLE4Z2	430723	BSN	419683	TCEB3	107053955	LOC107053955
421480	SLC30A6	416122	RPL32	771180	TRIM44	107057339	LOC107057339
107051626	LOC107051626	107050879	KIF5A	107056976	LOC107056976	107049104	LOC107049104
421441	SPTBB4L	422567	HPGD	107054593	LOC107054593	416423	PARN
426368	NUDT5	417888	TMTC3	107055336	SHD	107050370	LOC107050370
101750503	LOC101750503	771428	NIPAL2	101747587	LOC101747587	420104	SBNO2
771376	TSSK3	777849	MIR199-1	417332	METRNL	101751823	MTDH
107052642	LOC107052642	101751010	LOC101751010	107052962	LOC107052962	422440	NAA15
416299	MYOT	421688	MAP3K5	107049143	LOC107049143	777831	MIR184
395643	PDLIM4	396032	TNNC1	422211	SESN2	107056153	LOC107056153
374228	KCND1	418225	TTLL1	101751578	LOC101751578	415863	NIP7
107050681	LOC107050681	420772	PSMA2	101749469	LOC101749469	107050842	LOC107050842
101750437	LRFN1	429116	PTGER3	395712	ABCB1	102466233	MIR7469
107055594	LOC107055594	769940	RANBP17	428012	TBC1D8	100859056	BRD4
423981	ORMDL1	416040	LSM3	417437	WIPI1	422661	SULT1B
418728	UXS1	427519	OR10A7	772237	SHFM1	101752109	LOC101752109
101749893	LOC101749893	427484	DUOXA2	416881	TMEM116	416491	PDAP1
374105	RIMBP2	423695	SRGN	101750242	LOC101750242	395948	HSPE1
422626	SRP72	424872	DZIP1L	107055318	LOC107055318	418543	LOC418543
417812	ATP23	417013	LOC417013	107056616	LOC107056616	770246	AP2M1
422600	ENOPH1	427293	TMEM175	101751764	GIMAP8L1	428820	COR8
107049541	GEMIN7	424377	SEC22B	416504	COPS3	107054309	LOC107054309
107057223	ODF3L7	101750204	LOC101750204	107049849	TRPT1	770953	DDO
776816	ACTC2L	107056027	LOC107056027	378909	PYGL	428142	RIMS4
417032	SLC8B1	107049569	HDAC5	107056430	LOC107056430	428909	BEGAIN
419926	MED20	422964	TMEM258	100858529	MOGL6	415361	ACSBG1
425909	TRMU	420004	MED1	428385	ASAP1	425772	TRIM7.2
101751309	ERLEC1	429422	C5H14orf4	423565	LRR1	420569	ASB4
419056	SPCS2	420980	ELP2	418033	EIF3L	101747528	ILVBL
415688	WDR59	427255	TMC1	429367	P2RX6	770496	MYCBP
423322	SRP54	427076	TMEM200A	416438	NPTX2	769109	ARR3
769989	C1QTNF5	422757	LOC422757	107056700	LOC107056700	422839	RAB28
420375	CDC25A	423851	OGA	770350	ZNF384	107051422	ATAT1
101749950	LOC101749950	771632	PIGV	770893	LAPTM4B	419062	MRPL48
419689	SRSF10	101752016	LOC101752016	418261	FKBP4	423542	PSMA3
417960	GPRC5A	424156	GORASP2	101750506	LOC101750506	426888	RAPGEF3
107052292	LOC107052292	769750	LRRC75B	396325	EEF2	416998	CARD8
771487	MAPKBP1	100315971	MIR1658	107053071	LOC107053071	417961	HEBP1
417640	INTS2	107051354	LOC107051354	420284	MED30	100859203	NEUROD2
422975	PRMT3	422515	FAM13A	419055	RNF169	107055265	LOC107055265
107050420	LOC107050420	420275	ENY2	430610	DOK4	107053181	LOC107053181
771939	UQCRH	395620	RGS7	107051967	LOC107051967	107056069	LOC107056069
101749825	LOC101749825	396472	MYL4	100857569	CLC2DL4	100859858	SMIM18
421917	TRAPPC12	107049637	LOC107049637	419315	STX16	395354	CBX4
416877	ATXN2	419794	C24H11orf57	107056190	LOC107056190	107057332	LOC107057332
416770	SDF2L1	425375	STK3	417043	TRIM41	416037	CHCHD4
396205	NFYB	424608	LURAP1	770119	CYP2AB2	101749042	ATP5L
417332	METRNL	423547	NAA30	768578	ADPRM	107056088	LOC107056088
415319	ARIH1	107052850	LOC107052850	100857200	IMP4	769006	COMMD1
420956	INO80C	374118	SUFU	101748787	LOC101748787	422019	PNOC
422211	SESN2	427157	DIMT1	416349	TCERG1	417207	ZDHHC12
422892	POLN	101748865	QRICH2	107054439	LOC107054439	768789	FOXE1
107054721	LOC107054721	417632	YPEL2	422078	NPTX1	100857921	HEATR8L6
430679	TBKBP1	419036	PRPF18	107054995	LOC107054995	417997	RANGAP1
100315872	MIR1579	100858381	LOC100858381	424370	C8H1ORF111	101747592	LOC101747592
100858216	ATP5MC2	395852	ID2	107055990	LOC107055990	418458	ACP6
771397	NKX2-8	423138	INCENPL	374216	GUCA1A	417963	FAM234B
421060	TYMS	396128	CSRP2	107054229	LOC107054229	107049848	LOC107049848
101749469	LOC101749469	424861	AQP12A	424084	TMEM237	107053412	LOC107053412
417837	CAND1	107052538	LOC107052538	427503	FSD2	107052465	LOC107052465
417437	WIPI1	107049123	ECM1	770592	MT3	374000	CRYBB1
772237	SEM1	395318	PSMA7	107049199	LOC107049199	396484	MSX1
776504	RHOD	107056623	LOC107056623	101749472	LOC101749472	107057038	LOC107057038
423415	NDUFB1	422353	SYTL2L	107049908	LOC107049908	420882	PSMG4
395854	GDI2	107054925	LOC107054925	395411	ZBTB7A	107051878	LOC107051878
107057505	LOC107057505	418492	SCAF4	100857563	PMLL	107056894	LOC107056894
424278	DDX18	107054355	LOC107054355	107057010	LOC107057010	427851	GNAT3
107055316	LOC107055316	424418	TOR1AIP1	107050236	LOC107050236	768942	LONP1
422362	C1GALT1C1	107051061	LOC107051061	107054722	LOC107054722	427046	SAFB2
415489	TICRR	424107	RAPH1	417450	FAM104A	100316023	MIR1680
427850	RELN	419542	ARID1A	421143	NKAIN3	107051755	LOC107051755
396164	HIC1	420434	RHEB	100315728	MIR1588	107050058	LOC107050058
416504	COPS3	422595	LIN54	777462	GR42L1	418060	ISX
426162	TBC1D1	421434	CMTR1	107050471	LOC107050471	100315987	MIR1739
107050396	LOC107050396	101750033	ANGPTL7	768588	SLAMF8	107051142	LOC107051142
768701	KIAA1671	428181	SKI	422624	SARAF	430661	LOC430661
416077	THOC7	428078	USP12	101747354	LOC101747354	419408	MIB2
378909	PYGL	107051876	LOC107051876	100859188	GPR132	107056392	LOC107056392
421898	AGPAT5	417938	STRA8	419176	ZHX3	107054615	LOC107054615
100858529	MOGL6	421365	FLVCR1	777845	MIR130A	419802	APOA5
431587	SELENOP1	422930	EIF2AK3	415457	WHAMM	417020	NEFH
107051595	LOC107051595	107055793	LOC107055793	424599	AKR1A1	395618	RGS6
395802	PROX1	418054	FOXRED2	420706	TGM4	101750880	LOC101750880
107057544	LOC107057544	723780	ASF1A	415838	ZC3H18	396069	GLRX
417419	CEP95	419954	MAP3K3	107056344	LOC107056344	419106	GATA3
107056700	LOC107056700	427611	SLC26A2	373976	ALX4	777799	MIR133A1
101747977	LOC101747977	395899	PRPH2	424446	RGL1	419396	PEX10
101749299	LOC101749299	424966	DNAJC19	419439	GPR157	770154	APELA
396482	HMGB2	421744	CALHM6	100857311	PRR15L	417153	REXO4
777885	MIR142	102465345	MIR6592	101747631	LOC101747631	395192	HEP21
418261	FKBP4	107049602	NPAS1	101750160	LOC101750160	426534	AK3
420284	MED30	107054460	LOC107054460	422637	STBD1	395306	F2
430610	DOK4	418677	CYFIP1	429007	MOB4	416669	PAM16
424636	RAB3B	418926	PAN3	107050563	LOC107050563	421633	MTHFD1L
107052736	LOC107052736	107049120	LOC107049120	107050861	LOC107050861	107050615	LOC107050615
107049500	LOC107049500	419403	NADK	107057073	LOC107057073	423709	ASCC1
415559	FEM1B	423592	DDHD1	417355	JMJD6	107054047	LOC107054047
422599	TMEM150C	404774	SNTB1	395696	GC	415749	ORC6
107056190	LOC107056190	427001	REXO5	419479	AADACL3C	107057129	LOC107057129
107054561	LOC107054561	417804	ARID2	418617	REPS2	107056837	LOC107056837
395081	TPX2	429642	CDK3	100859444	GPATCH4	418820	PIBF1
771124	PHB2	418874	RNASEH2B	107053498	LOC107053498	107057162	LOC107057162
417043	TRIM41	422693	AP1AR	101751658	LOC101751658	422668	CETN2
768578	ADPRM	396529	ATP1B1	424081	CASP10	416262	FAM114A2
424132	RBM45	107057347	LOC107057347	107051036	LOC107051036	107054739	LOC107054739
100857200	IMP4	426116	BORCS5	107056101	LOC107056101	770492	LOC770492
395343	DAD1	419072	LCMT2	776173	LOC776173	414340	AvBD5
771092	WNT9B	107050746	LOC107050746	107050678	MBOAT7	420261	BAALC
424370	C8H1ORF111	418578	RPGR	429128	GUCY1B4	419695	GRHL3
422746	CEP135	430067	DNM2L	427323	RPS23	418162	ATP6V1E1
107055990	LOC107055990	107053919	LOC107053919	417212	GLE1	417846	CCT2
423000	MRPL21	770517	CDCA3	107051767	LOC107051767	420392	CCDC13
418141	CAPRIN2	422176	ZC4H2	101751571	CD300LF	100859791	LOC100859791
107052502	LOC107052502	107051570	LOC107051570	107050543	LOC107050543	378786	SIX3
420187	ELOC	420669	CNOT10	768349	MOGL1	422646	GRSF1
395411	ZBTB7A	415620	PRMT7	107051963	CHST7	101748405	LOC101748405
416163	HMMR	415950	BTG1L	107056790	LOC107056790	107052693	LOC107052693
100857276	KIAA1644	420659	CMC1	417279	RNF208	417311	TMEM220
419933	PRELP	417350	SEC14L1	107051276	LOC107051276	414877	AvBD13
424083	STRADB	428903	EFCAB11	415863	NIP7	427584	COL7A1
420966	ZNF830	422431	HPF1	420622	MPP6	107055978	LOC107055978
100859074	ODF3J	107054456	LOC107054456	428703	FOXO4	423867	WBP1L
100857563	PMLL	107049206	LOC107049206	101752109	LOC101752109	416558	MLST8
100857685	LOC100857685	426017	DAGLA	107049125	LOC107049125	101750842	LOC101750842
427310	RNF20	419970	CCDC103	771433	ARSG	425370	PINK1
107054722	LOC107054722	417089	RALGPS1	395948	HSPE1	107054181	LOC107054181
107053344	LOC107053344	416393	ALG1	107056986	LOC107056986	428698	RBM41
768588	SLAMF8	101750539	LOC101750539	770246	AP2M1	107056842	LOC107056842
422624	SARAF	428986	PRDX3	428820	COR8	107052335	LOC107052335
427220	TMEM171	424805	SERPINE2	428186	PERM1	107051225	FIBP
418723	MRPS9	101750515	LOC101750515	429472	WHRN	426304	ANKRD46
419677	FAM49AL	396233	H3F3B	107054298	LOC107054298	107052176	LOC107052176
418213	INTS13	107052008	LOC107052008	421205	CCDC85A	107052491	LOC107052491
107050422	LOC107050422	421337	MIA3	418063	FBXO7	427544	DDX28
419176	ZHX3	107050440	LOC107050440	770953	DDO	107057476	LOC107057476
417554	YWHAE	424767	PARL	101751903	C20orf196	431521	VH26L2
769028	PABPN1L	107050002	POLR3D	100170842	WNT11B	428554	KCNK12
424599	AKR1A1	107057274	LOC107057274	395463	FOXK1	415571	FAM96A
420706	TGM4	395963	CAPN2	415361	ACSBG1	423355	FCF1
420594	BZW2	107051385	LOC107051385	425772	TRIM7.2	416391	NDUFB6
107056344	LOC107056344	416128	RBSN	101747528	ILVBL	415854	FANCA
424446	RGL1	100857264	TMEM161A	417832	LEMD3	770910	GTF2A2
430574	MYO5BL	100858827	PRKAR2A	426388	SEZ6	107053211	LOC107053211
415621	SLC7A6OS	770939	C11ORF52	769109	ARR3	102465743	MIR7478
429007	MOB4	107057179	LOC107057179	424549	GIPC2	417636	TUBD1
107050563	LOC107050563	417314	DNAH9	417985	MEI1	420968	CHMP5
107049126	LOC107049126	107053341	PRPF19L	770309	LACAAT2L	419992	ATP5G1
107050861	LOC107050861	416976	GATC	107052649	LOC107052649	107056996	LOC107056996
422904	CTBP1	424436	MRPS14	425462	LOC425462	418549	PDXK
428579	ADSS	107049116	LOC107049116	416190	ECSCR	417336	FN3KRP
418129	SYT10	415320	HEXA	419062	MRPL48	424066	C7H2ORF47
417355	JMJD6	107051927	LOC107051927	107054733	LOC107054733	421212	PRORSD1P
421587	ACAT2	107054459	LOC107054459	423542	PSMA3	107050959	LOC107050959
395696	GC	422843	SLC2A9	424762	KLHL6	107052399	LOC107052399
107055315	LOC107055315	415421	TMOD3	422935	PANK2	420404	SETD2
102466701	MIR6648-1	101750353	MROH2BL2	107052134	LOC107052134	395702	MTPN
396234	SPCS3	429657	MOB1A	107051255	LOC107051255	423063	COPB1
107056101	LOC107056101	417709	PUS7	768654	LURAP1L	416492	BUD31
395142	ITGB5	418628	FANCB	417961	HEBP1	772297	MTO1
420006	MPP2	107054493	LOC107054493	421921	CMPK2	101751605	LOC101751605
421351	LYPLAL1	107053162	LOC107053162	100859203	NEUROD2	107053743	LOC107053743
100858174	NEUROG3	107049981	LOC107049981	101752249	LOC101752249	419612	C23H1ORF109
420917	ANKH	427453	IDNK	418127	SLC13A4	107050467	ZBTB9
770477	C1H3ORF30	770729	SPIK2	416542	RPL3L	107050353	LOC107050353
101751571	CD300LF	770109	CTSH	100859858	SMIM18	416214	NSD1
396203	NPM1	420725	PDCD6IP	418447	ILDR2	101750157	IPO4
101752128	LOC101752128	420870	RIOK1	107056413	LOC107056413	420222	OTUD6A
101749594	LOC101749594	100996929	MYL6	419725	TMEM45B	107055075	LOC107055075
421782	RTN4IP1	107051958	LOC107051958	420824	E2F3	416708	ENTPD6
107051053	LOC107051053	428168	FAM210B	418370	CCDC181	422625	LEPROTL1
107055301	NR1D1	415700	TRADD	419084	GDPD4	418787	DNAJC3
416423	PARN	107052530	LOC107052530	107052785	LOC107052785	107056019	LOC107056019
107051963	CHST7	418528	TMPRSS2	396073	NKX2-5	770030	GALR2
417139	FAM69B	419301	WFDC8	107050518	LOC107050518	100315939	MIR2131
101751823	MTDH	107055989	ANKRD46L	396460	LCK	107050832	LOC107050832
422440	NAA15	420144	CHERP	107050887	LOC107050887	423575	CDKL1
107051276	LOC107051276	420116	DDX49	420752	PDE1C	107049627	C33H11orf95
415863	NIP7	426258	NAA38	100857921	HEATR8L6	107050492	LOC107050492
423750	HELLS	107053319	LOC107053319	417997	RANGAP1	425231	ZNRF1
100859056	BRD4	771843	TTLL9	416642	ABAT	107053396	LOC107053396
428703	FOXO4	423435	SPIA5	101747592	LOC101747592	416500	LOC416500
416491	PDAP1	107051392	LOC107051392	107052465	LOC107052465	420909	RNF152
417313	ELAC2	422774	YIPF7	374000	CRYBB1	422133	NHSL2
107049125	LOC107049125	419109	KIN	396484	MSX1	107055296	LOC107055296
395948	HSPE1	418108	LOC418108	423936	ATE1	107053168	LOC107053168
417011	TBC1D10A	420512	MALRD1	771123	TMEM167B	427377	SMU1
107052655	LOC107052655	422645	RUFY3	419587	SELENON	404269	CG-16
770246	AP2M1	107053906	LOC107053906	420882	PSMG4	107050569	LOC107050569
428820	COR8	107055757	LOC107055757	107057410	LOC107057410	107055121	LOC107055121
418696	TSGA10	396022	CRCP	107053582	LOC107053582	107055616	LOC107055616
101749155	LOC101749155	428008	RGNL	427851	GNAT3	107057580	LOC107057580
415361	ACSBG1	428840	MRPL16	107055839	LOC107055839	425670	GCGR
101747528	ILVBL	424864	SENP2	427046	SAFB2	417544	CHCHD2P9
107055286	LOC107055286	419653	EIF3I	101751848	LOC101751848	424250	SEC22A
770496	MYCBP	107054539	LOC107054539	424968	FXR1	107051558	LOC107051558
771865	HOXB9	395092	PDE6B	768990	TMEM173	101749959	LOC101749959
107053188	LOC107053188	427597	CNTN6	378798	ARSH	422999	IGHMBP2
417985	MEI1	107054701	LOC107054701	101751016	LOC101751016	107050059	LOC107050059
107052649	LOC107052649	101749246	LOC101749246	100498681	MIR3524	427566	ATXN1L
107051422	ATAT1	395247	SMAD2Z	425514	MUM1L1	107054602	LOC107054602
419062	MRPL48	427751	SCAI	427419	MYO3AL	424161	CCDC173
423542	PSMA3	425372	FREM3	418295	C1R	423085	PTPN5
421646	CNKSR3	374115	ARNTL	107057405	LOC107057405	107052003	LOC107052003
422935	PANK2	420441	PAXIP1	427373	CORO2A	107050464	LOC107050464
428445	TRIM71	107051532	LOC107051532	101752020	LOC101752020	422115	ATP5H
107052134	LOC107052134	374196	PDGFA	107056955	LOC107056955	769787	HSD17B12
768654	LURAP1L	429681	GIMAP1-GIMAP5	100315987	MIR1739	107050845	LOC107050845
416061	ARIH2	771446	TCFL5	415549	MAP2K1	107050371	LOC107050371
421921	CMPK2	424343	CLCC1	423672	ADAM8	374106	CDKN1B
100859203	NEUROD2	416538	FAHD1	428833	RPUSD2	107054683	LOC107054683
107048994	LOC107048994	427767	SWI5	107051142	LOC107051142	425416	RPL30
107049314	LOC107049314	107053477	LOC107053477	100858130	CBARP	107050379	LOC107050379
723973	CAMK4	417341	NARF	428461	NME9	100858652	FOXP4L
771186	TEX12	374078	BIRC5	107049338	LOC107049338	374246	NBN
418127	SLC13A4	429955	RAB15	419408	MIB2	100315759	MIR1642
417408	ATAD5	427072	SLC25A39	417598	NCOR1	100858214	SARS2
107051727	LOC107051727	426863	ARSA	419802	APOA5	417457	MKS1
107054344	LOC107054344	107053331	LOC107053331	418144	DDX11	423939	TACC2
421373	DTL	107054026	LOC107054026	770283	GFOD1	107053267	LOC107053267
107056413	PTPRCAP	101748449	LOC101748449	770964	TMEM64	428263	AVPR1B
422532	GIMD1	423488	TDRD9	396069	GLRX	417666	MRPS23
416037	CHCHD4	107049761	LOC107049761	419106	GATA3	107049475	LOC107049475
107053095	LOC107053095	102465400	MIR6681	422987	RIC8A	420203	RALYL
420824	E2F3	107054625	LOC107054625	107055057	LOC107055057	428934	GRID1
101749042	ATP5MG	418502	IFNGR2	425100	ZNF420L	107051797	LOC107051797
417207	ZDHHC12	417185	ASS1	771958	SPATA22	428220	OSCP1
396073	NKX2-5	422638	SCARB2	419359	IGSF21	423693	LOC423693
769231	ARHGDIA	417702	BCAP29	420867	TXNDC5	425735	PDE4DIP
107050518	LOC107050518	415307	SIN3A	107057228	LOC107057228	419080	LOC419080
420752	PDE1C	101752305	LOC101752305	395539	FOXA2	396454	RBP4
107049649	LOC107049649	107056607	LOC107056607	416669	PAM16	771648	SSTR1
100857921	HEATR8L6	107052701	LOC107052701	107055603	LOC107055603	417566	TMEM199
769298	BORA	416069	FAM3D	422867	SH3TC1	427299	FNTA
420603	TWISTNB	396175	CD8B	423709	ASCC1	419713	SRPRA
417997	RANGAP1	771920	ADH1C	101751388	LOC101751388	422238	MOSPD1
101747592	NPACAL	769542	GNMT	416786	TRMT2A	416330	IL4
107053412	LOC107053412	418352	CCDC191	420623	DFNA5	419990	SNF8
107052465	LOC107052465	424719	ERICH3	102465386	MIR6658	107054364	LOC107054364
374000	CRYBB1	415309	SNX33	107054792	LOC107054792	428866	CHST1
772218	SLC51AL	107055324	LOC107055324	421368	BATF3	431457	LOC431457
396484	MSX1	425117	LOC425117	427022	DNAJB2	421585	MRPL18
416158	PTTG2	422411	GLRB	415749	ORC6	423873	USMG5
418177	SLC15A5	424824	MRPS22	374029	CLDN3	107056560	LOC107056560
420882	PSMG4	107056987	LOC107056987	107053676	TLL2	426041	OTUD7B
427851	GNAT3	107049508	BIN3	107057129	LOC107057129	772150	NDUFA1
768942	LONP1	107051882	SFT2D3	419382	TP73	425062	RUSC1
423778	MAPK8	107050080	LOC107050080	107056837	LOC107056837	107050549	LOC107050549
769277	ANAPC11	100315705	MIR1464	107056636	LOC107056636	107050004	LOC107050004
427046	SAFB2	421233	GZF1	395101	UNC5C	107054239	LOC107054239
768990	TMEM173	427245	FAM189A2	417154	STKLD1	107052022	LOC107052022
100216364	PSMD4	415635	POLR2C	416262	FAM114A2	422733	CNOT7
101751016	LOC101751016	107056553	LOC107056553	107052600	LOC107052600	101750458	LOC101750458
107049646	PPP1R12C	107053509	LOC107053509	107049423	LOC107049423	419980	PHB
427419	MYO3AL	770777	PLAC8L1	421984	KRTCAP3	429598	BARHL1
418295	C1R	427765	MIGA2	100315984	MIR1726	100857837	LOC100857837
107057405	LOC107057405	418895	TRPC4	430939	SH3BP1	100859792	UBTF
770442	SUSD4	421480	SLC30A6	770387	TXK	101747502	FFAR2L2
417637	RPS6KB1	100857948	HEATR8L1	100859439	SDCBP2	374273	SURF4
415826	COX4I2	107050659	LOC107050659	418162	ATP6V1E1	417941	ARHGDIB
100858130	CBARP	426368	NUDT5	417846	CCT2	426941	MRPL34
101748262	LOC101748262	107053448	LOC107053448	396328	KCNJ2	420773	MRPL32
101747813	LOC101747813	419118	AAR2	420392	CCDC13	100315817	MIR1747
101749333	KRT18	424387	PIGC	100859791	LOC100859791	418588	TAB3
474379	GNAL	101750503	LOC101750503	421182	BRPF3	100315756	MIR1815
107053446	LOC107053446	101748522	LOC101748522	378786	SIX3	425976	BCAN
417598	NCOR1	422587	NUDT9	422605	COQ2	416653	FAM234A
417020	NEFH	107050681	LOC107050681	101750657	SMTNL1	421867	RIMS1
395618	RGS6	416406	WDR24	102466184	MIR6667	424950	ABCF3
107052064	LOC107052064	428020	TPP2	423854	BTRC	427388	COMMD10
770964	TMEM64	421564	AFDN	417311	TMEM220	428500	FAM173B
107054248	LOC107054248	423981	ORMDL1	424799	COL4A4	419310	PRELID3B
770874	RGS7BP	107055380	LOC107055380	414877	AvBD13	107050662	LOC107050662
396069	GLRX	107048988	DOCK3	427584	COL7A1	107050898	NDUFB7
419396	PEX10	420747	RP9	422304	CETN1L	769778	COMMD6
428439	EFHB	772356	CADM3	107053057	LOC107053057	107054083	LOC107054083
428995	VWC2L	374105	RIMBP2	423867	WBP1L	421412	CRIPT
107053129	LOC107053129	423687	RUFY2	396279	SST	425132	NPRL2
417153	REXO4	422626	SRP72	416558	MLST8	425027	SSR3
422987	RIC8A	422600	ENOPH1	101750842	LOC101750842	416389	CAPN15
100858579	LOC100858579	421470	STRN	425370	PINK1	770722	RPS25
418219	PPFIBP1	101748507	LOC101748507	107049390	LOC107049390	770870	LIPML3
425100	ZNF420L	424483	TMEM56	428698	RBM41	100861584	SLC6A8
107057070	LOC107057070	423494	CEP170B	107056842	LOC107056842	416474	AMZ2
395306	F2	419236	SLC17A9	107051225	FIBP	107052211	LOC107052211
416669	PAM16	107054605	LOC107054605	417510	ALKBH4	426289	POLR2I
421633	MTHFD1L	107050613	LOC107050613	107055822	LOC107055822	107055509	LOC107055509
426482	SHC4	107057317	LOC107057317	422296	TMLHE	101750166	GLOD4
423709	ASCC1	423242	UBR1	426304	ANKRD46	416624	OTOA
420623	GSDME	776816	ACTC2L	419429	LOC419429	420505	SPAG6
421368	BATF3	417032	SLC8B1	107057437	LOC107057437	107051100	LOC107051100
415749	ORC6	425909	TRMU	396220	LAMP1	395219	SOCS2
107050665	LOC107050665	101751309	ERLEC1	107057476	LOC107057476	107055348	LOC107055348
107051065	LOC107051065	101747677	LOC101747677	431521	VH26L2	416940	KLHL22
107052828	LOC107052828	419056	SPCS2	419620	CSF3R	769103	LOC769103
107056837	LOC107056837	107050394	LOC107050394	416384	KATNAL2	427199	MOCS2
107057107	LOC107057107	416681	TMEM209	107049842	LOC107049842	424836	TSPEAR
418820	PIBF1	420375	CDC25A	423355	FCF1	107050860	LOC107050860
100315924	MIR1727	100859759	POLA2	427964	GBE1	107056720	LOC107056720
396547	NAGA	430829	WDR19	107053767	YBEY	107051866	LOC107051866
422668	CETN1	395107	FGFRL1	421421	SUPT7L	424518	GTF2B
429806	HSPG2	417883	NTS	430303	LOC430303	107049241	LOC107049241
417154	STKLD1	424109	LOC424109	107052604	LOC107052604	100315845	MIR1756B
395532	COL1A1	107054268	LOC107054268	497222	PCDHA12	420458	GTPBP4
770492	LOC770492	422125	CASKIN2	419992	ATP5G1	425999	KDM2A
107049423	LOC107049423	101749950	LOC101749950	107055832	LOC107055832	422547	ACSL1
107050935	LOC107050935	418621	AP1S2	426850	SEC11C	419397	RER1
418162	ATP6V1E1	419689	SRSF10	107051676	LOC107051676	427122	ERAP1
417846	CCT2	431581	HTR1A	418491	TIAM1	421746	NT5DC1
100859791	LIMSAL1L1	107052292	LOC107052292	417336	FN3KRP	417568	SARM1
421182	BRPF3	424246	DIRC2	420404	SETD2	423279	EIF2S1
378786	SIX3	420290	HADH	107051045	LOC107051045	417126	B3GNTL
422605	COQ2	771487	MAPKBP1	430902	LOC430902	769963	PAFAH2
422646	GRSF1	429200	SLC38A3	101748459	TBCB	107051300	LOC107051300
421446	RSPH9	418703	REV1	395702	MTPN	771253	TMEM38A
430227	ART5	423911	ABLIM1	101748931	GDF15	415961	ATG7
107055699	LOC107055699	430546	PURA	423063	COPB1	770430	NPM3
417311	TMEM220	424906	CCDC50	416492	BUD31	422876	F12
424799	COL4A4	771939	UQCRH	107055024	LOC107055024	101751335	MDC1
427584	COL7A1	100858889	CCDC149	415306	MAN2C1	107051162	FTSJ1
422304	LOC422304	107055948	LOC107055948	396235	ETS1	378792	RHBG
416558	MLST8	771180	TRIM35	772297	MTO1	422594	COPS4
426071	FRMD4B	421917	TRAPPC12	101751605	LOC101751605	101748481	LOC101748481
101750842	LOC101750842	107052453	LOC107052453	419612	C23H1ORF109	771902	C20H20ORF112
395882	BPIFB2	107054738	LOC107054738	107050467	ZBTB9	419659	RP1-27O5.3
100858404	HOXA5	101751094	LOC101751094	416214	NSD1	422203	OGT
425370	PINK1	416877	ATXN2	101751930	CCDC169	427017	PRKAB2
107049390	LOC107049390	416770	SDF2L1	101750157	IPO4	424102	NDUFS1
107052176	LOC107052176	101747587	UBB	420688	DNAJC13	415825	EMC8
107052491	LOC107052491	395186	IL17RD	416708	ENTPD6	107052323	LOC107052323
396220	LAMP1	417332	METRNL	424729	CYP2J19	107052158	LOC107052158
107057476	LOC107057476	415922	GBP4L	107057170	LOC107057170	107053324	LOC107053324
420741	SEPT7	424856	UBXN7	101751013	LOC101751013	373922	LIMK1
107049842	LOC107049842	770257	CHST6	107049673	LOC107049673	424521	SELENOF
420255	KLF10	107050504	LOC107050504	769339	CES1L2	101751715	SPINT4
423355	FCF1	107049143	LOC107049143	770506	AGPAT1	395593	ZNF638
107053875	LOC107053875	422211	SESN2	107052129	LOC107052129	101747711	LOC101747711
421819	RNGTT	378898	DDAH1	107050832	LOC107050832	776282	PPIA
416391	NDUFB6	101751578	LOC101751578	420905	ZCCHC2	107055198	LOC107055198
107053452	LOC107053452	422892	POLN	771008	EN1	420253	RRM2B
415854	FANCA	424629	FAF1	423575	CDKL1	107054671	LOC107054671
395822	NEO1	424845	PASK	107051584	LOC107051584	395924	CSNK1A1
419815	SRSF3	107054721	LOC107054721	107054511	LOC107054511	101749253	LOC101749253
770910	GTF2A2	100858216	ATP5MC2	107050492	LOC107050492	423649	LRRTM3
107049829	LOC107049829	421060	TYMS	423838	SFRP5	107049342	LOC107049342
107056740	RPL35AL	101749469	LOC101749469	107053176	LOC107053176	418544	LOC418544
107054750	LOC107054750	107052617	LOC107052617	107052121	LOC107052121	107052631	LOC107052631
417636	TUBD1	428012	TBC1D8	425231	ZNRF1	414745	CDH2
416749	CCNF	101750594	MSMB	107052898	LOC107052898	417389	CA10
497222	PCDHA12	417437	WIPI1	100859772	LOC100859772	429038	ANKZF1
107050938	LOC107050938	772237	SEM1	421453	YIPF3	107051336	LOC107051336
419992	ATP5MC1	107055318	LOC107055318	395108	GZMA	415522	SELENOS
426850	SEC11C	424158	UBR3	428974	PDZD7	107050603	LOC107050603
107051676	LOC107051676	420592	LRRC72	107052889	LOC107052889	416556	CASKIN1
417336	FN3KRP	425255	SPR	107051700	LOC107051700	374255	MRPL23
424066	C7H2ORF47	776504	RHOD	100857932	LOC100857932	417707	NAMPTP1
107051045	LOC107051045	418946	MICU2	107055296	LOC107055296	421829	CGA
107055649	LOC107055649	423415	NDUFB1	100315905	MIR1552	421089	CHST9
423063	COPB1	395854	GDI2	428472	LRRC14B	769174	LOC769174
416492	BUD31	417885	C1H12orf50	417033	CATSPER4	422456	GAB1
107055024	LOC107055024	424278	DDX18	101749221	IL12RB1	107056552	LOC107056552
100134845	CKS1B	423244	PTGR2	100858896	FAM43B	424781	RNF7
415306	MAN2C1	416504	COPS3	107049626	SFTPC	107054852	LOC107054852
395878	PAPOLA	422491	POMK	107050569	LOC107050569	426854	TXNL1
107054504	LOC107054504	420869	DSP	422308	LOC422308	416424	BFAR
100315794	MIR1706	100858873	DUSP23	396307	FGA	423442	GSKIP
107050467	ZBTB9	426162	TBC1D1	417319	PIK3R5	424613	NSUN4
415668	AARS	418380	TMEM30CP	417544	CHCHD2P9	100858071	CHRAC1
101750157	IPO4	424557	FAM183BP	395130	OPTC	107055953	LOC107055953
418274	MRPL51	768701	KIAA1671	101751371	LOC101751371	107050949	LOC107050949
107051069	LOC107051069	378909	PYGL	107052559	LOC107052559	427034	HIKESHI
420301	LY6CLEL	421898	AGPAT5	101749959	LOC101749959	107048999	LOC107048999
101748968	LOC101748968	100858529	MOGL6	422999	IGHMBP2	427937	WNT7B
416708	ENTPD6	422021	ELP3	107050059	LOC107050059	107050751	LOC107050751
107057170	LOC107057170	418033	EIF3L	374019	SOX3	426584	MATN2
107054574	LOC107054574	415382	MTMR10	107053854	LOC107053854	417924	SLC25A3
418787	DNAJC3	415782	KIAA0355	427566	ATXN1L	428787	UBE2K
418824	DIAPH3	423068	SOX6	416887	WSCD2	100858738	PNMT
101751013	LOC101751013	423572	SOS2	420067	PRAM1	101750914	MAP3K12
107049673	LOC107049673	422985	BET1L	421229	FBLN7	107053951	LOC107053951
770506	AGPAT1	107057544	LOC107057544	424161	CCDC173	420716	LOC420716
420905	ZCCHC2	417419	CEP95	423085	PTPN5	420722	FBXL2
423481	TRMT61A	107056700	LOC107056700	415988	SUSD3	107050911	MYPOP
423575	CDKL1	415942	WDR82	395548	PHOX2B	107051030	LOC107051030
107049627	C33H11orf95	396482	HMGB2	423252	ZFYVE1	107050517	LOC107050517
419166	SGK2	770350	ZNF384	107052003	LOC107052003	427823	GUSB
107050492	GST2L	418261	FKBP4	107050464	LOC107050464	421660	DYNLT1
395775	DCT	424866	C9H21orf2	421611	EPM2A	107054187	LOC107054187
420909	RNF152	428881	CHRM5	422115	ATP5H	769661	ATF7
107052889	LOC107052889	396325	EEF2	769787	HSD17B12	101748751	LOC101748751
107055296	LOC107055296	420284	MED30	107054131	LOC107054131	101748706	LOC101748706
101750196	LOC101750196	419055	RNF169	101748407	LOC101748407	107055310	LOC107055310
395209	RARRES1	424636	RAB3B	100857158	PPP1R15B	415637	CIAPIN1
417033	TPCN1	415559	FEM1B	107050845	LOC107050845	107051499	LOC107051499
420358	DSCC1	100859903	HYAL3	101749604	TMCO7	107052860	LOC107052860
427377	SMU1	419488	CLCN6	100857247	TUBA4A	427848	RINT1
107049626	SFTPC	422599	TMEM150C	101751023	IDH3G	107051092	LOC107051092
107050569	LOC107050569	419315	STX16	100857899	TTC25	107055161	LOC107055161
424237	RALB	107054561	LOC107054561	107050522	LOC107050522	107056533	LOC107056533
427162	CENPK	426985	CDC42EP2	417748	GPR37	417158	RPL7A
418914	N4BP2L1	422480	GATB	107050371	LOC107050371	427175	SERINC5
107049735	LOC107049735	395081	TPX2	374106	CDKN1B	107052614	LOC107052614
425670	GCGR	101748750	KIF28P	419146	AHCY	107052840	LOC107052840
417544	CHCHD2	768578	ADPRM	417172	MED27	101751133	LOC101751133
101751371	LOC101751371	107052626	FOXQ1	423217	RPAP1	424948	EIF2B5
424250	SEC22A	424132	RBM45	420866	BLOC1S5	416207	BNIP1
426037	LOC426037	100858163	SNAPIN	107056270	LOC107056270	101751341	LOC101751341
101749959	LOC101749959	100857200	IMP4	771763	ANGPT4	107050592	LOC107050592
422999	IGHMBP2	395343	DAD1	107055708	LOC107055708	419196	SERINC3
427566	ATXN1L	416571	NDUFAB1	374246	NBN	107049072	LOC107049072
424161	CCDC173	424370	C8H1ORF111	427759	DDX31	423952	CHST15
423085	PTPN5	100858304	NAPA	101749708	LOC101749708	107048987	LOC107048987
395548	PHOX2B	374216	GUCA1A	772176	C19H17ORF64	418838	DNAJC15
107052192	LOC107052192	423000	MRPL21	100315759	MIR1642	107052228	LOC107052228
503512	FOXL2	107054229	LOC107054229	427454	UBQLN1	100858225	MIEN1
101749942	UPK3B	395639	NUMB	100858214	SARS2	426955	ABCA2
423086	CARS	101749472	LOC101749472	426652	ACTBL2	426999	ACSM3
415831	KLHDC4	107049908	LOC107049908	417457	MKS1	771038	SNX32
421611	EPM2A	107052502	LOC107052502	423939	TACC2	100859276	LOC100859276
422115	ATP5PD	420187	ELOC	771557	ENG	423551	TMEM260
421383	SERTAD4	416003	ASB14	428263	AVPR1B	770844	VGLL1
107053902	LOC107053902	107052798	LOC107052798	107057615	LOC107057615	101748816	TMPRSS11D
423469	ANKRD9	769525	C2H1orf35	425017	MFSD1	770068	NEIL1
769787	HSD17B12	416163	HMMR	107051797	LOC107051797	416013	UQCRC1
395678	RBPMS2	425865	METTL22	107054944	LOC107054944	431060	LOC431060
420942	UPP1	422221	FYTTD1L	428220	OSCP1	107049265	LOC107049265
101749604	TMCO7	420966	ZNF830	425735	PDE4DIP	420704	EXOSC7
100857247	TUBA4A	395534	MYH15	107056154	LOC107056154	776874	LOC776874
101751023	IDH3G	100857563	PMLL	107051120	LOC107051120	428425	CALCR
423019	TALDO1	100857685	LOC100857685	396454	RBP4	374067	PKNOX2
107050522	LOC107050522	107052914	LOC107052914	107057259	LOC107057259	101750986	IER5
101750925	LOC101750925	421143	NKAIN3	107052844	LOC107052844	107054984	FIGLA
417748	GPR37	423517	SNAPC1	107052906	LOC107052906	415758	LOC415758
107050371	LOC107050371	424996	LRRC34	107057131	LOC107057131	422136	OCRL
374106	CDKN1B	101749453	LOC101749453	431457	LOC431457	415576	FRMD5
428704	SNX12	768588	SLAMF8	107053042	LOC107053042	416508	PEMT
426327	GMCL1	422624	SARAF	771469	ZBBX	107053418	LOC107053418
107054683	LOC107054683	419731	ST14	424096	FASTKD2	415631	KATNB1
771763	ANGPT4	427220	TMEM171	423873	USMG5	425825	LOC425825
416936	DDX51	419677	FAM49AL	426041	OTUD7B	416515	FLII
427880	WBP11	107050422	LOC107050422	772150	NDUFA1	416239	RNF145
100859892	SEMA6C	419176	ZHX3	423195	CHRM4	101747941	LOC101747941
374246	NBN	417554	YWHAE	425062	RUSC1	423760	PSD
101749708	LOC101749708	769028	PABPN1L	107050004	LOC107050004	404292	POLG
427454	UBQLN1	415457	WHAMM	107055016	LOC107055016	771615	MRPL57
419666	YARS	419046	KLHL42	107053194	LOC107053194	395422	OPCML
423939	TACC2	421424	KCNK5	107053851	LOC107053851	107051087	LOC107051087
772269	CXorf40B	415838	ZC3H18	419980	PHB	419900	UHRF1BP1
771221	RNF182	420594	BZW2	421217	ACYP2	101750809	LOC101750809
428263	AVPR1B	422917	KDM3A	420351	ZHX2	107055321	STAP2
417666	MRPS23	107050646	LOC107050646	107056279	LOC107056279	420050	CERS4
100858470	LOC100858470	107056344	LOC107056344	429598	BARHL1	107051447	LOC107051447
107054044	LOC107054044	101747510	LOC101747510	100859792	UBTF	107051638	LOC107051638
107057615	LOC107057615	430574	MYO5BL	776258	SLC35F4	100315961	MIR1610
421774	SEC63	419439	GPR157	107055389	DLL3	101748063	LOC101748063
107054612	LOC107054612	428695	RXFP2	374273	SURF4	427508	SV2B
100859283	PHLDA3	100857311	PRR15L	426937	PSMA5	100857481	METTL13
418016	RPL3	107053472	LOC107053472	426941	MRPL34	101750600	SMG6
107051797	LOC107051797	101747631	LOC101747631	420624	CYCS	107051900	LOC107051900
428220	OSCP1	107052401	LOC107052401	425976	BCAN	100859376	PFDN5
101749244	LOC101749244	416882	ERP29	416653	FAM234A	396110	FOXG1
423693	LOC423693	415621	SLC7A6OS	101747452	LOC101747452	107052968	LOC107052968
415680	SF3B3	429007	MOB4	396093	NFKBIA	374060	FZD7
425735	PDE4DIP	100858899	C19orf45	421835	CEP162	100857326	LOC100857326
693266	CASP18	107049126	LOC107049126	419310	PRELID3B	419922	TFEB
101752066	LOC101752066	107050861	LOC107050861	425132	NPRL2	107050228	LOC107050228
417566	TMEM199	100315891	MIR1740	768579	ARHGAP39L	107053024	LOC107053024
427299	FNTA	107057073	LOC107057073	101751168	LOC101751168	426038	ABCF2
416433	CCZ1	107057624	TRIR	416189	DNAJC18	420085	RNF126
373984	PCNA	429011	KLF7	418774	PCCA	107055142	CIART
422238	MOSPD1	395696	GC	107049407	LOC107049407	395601	SIX5
107057259	LOC107057259	101750758	LOC101750758	428967	LOC428967	101751974	LOC101751974
100857131	LOC100857131	429000	CD163L1	101748640	ITGAD	427163	PPWD1
419990	SNF8	422649	SLC4A4	107050999	LOC107050999	396053	BMP5
431457	LOC431457	418179	LMO3	101752179	FOXA1	416218	NHP2
421585	MRPL18	396234	SPCS3	107056767	LOC107056767	107049628	MARK2
424096	FASTKD2	107056101	LOC107056101	419756	HINFP	107055281	PDK2
423873	USMG5	107050678	MBOAT7	418435	CHCHD3	107049686	LOC107049686
429171	GRIN3B	420006	MPP2	423193	HARBI1	424676	CYP2J23
426563	CENPL	421351	LYPLAL1	771783	GSR	107050235	LOC107050235
426041	OTUD7B	424114	PIKFYVE	107050654	LOC107050654	420770	LOC420770
772150	NDUFA1	424417	CEP350	417926	APAF1	107056257	LOC107056257
425062	RUSC1	420917	ANKH	416113	LMCD1	107050321	LOC107050321
107050004	LOC107050004	421782	RTN4IP1	419908	IP6K3	101750779	LOC101750779
422733	CNOT7	107051053	LOC107051053	416724	SEC23B	419514	GFPT1
427389	AP3S1	107053955	LOC107053955	107051100	LOC107051100	769512	LOC769512
419958	CCDC47	768349	MOGL1	107053085	LOC107053085	101748653	C2orf71
419980	PHB	396322	GSTT1	107050733	LOC107050733	101749773	LOC101749773
770336	PRC1	423407	TTC7B	416940	KLHL22	427124	PHAX
418968	ACAT1	417937	LOC417937	100858140	SYCN	107052513	LOC107052513
417378	CSNK1D	107049111	NA	769103	LOC769103	420559	SAMD9L
107057607	LOC107057607	107056790	LOC107056790	107056105	LOC107056105	396381	LHX1
100859792	UBTF	101748400	LOC101748400	107054689	LOC107054689	107054906	LOC107054906
776258	SLC35F4	396526	ACTB	107050860	LOC107050860	107056850	LOC107056850
374273	SURF4	107052566	LOC107052566	415658	PSKH1	418371	BLZF1
426937	PSMA5	431653	LOC431653	107051166	LOC107051166	107049359	LOC107049359
426941	MRPL34	415863	NIP7	395446	SALL1	428272	GASTL
420773	MRPL32	426876	LARP4	107049071	LOC107049071	423508	MTHFD1
420624	CYCS	107050842	LOC107050842	416698	SLC35B4	107051156	LOC107051156
425976	BCAN	423750	HELLS	770817	DTD2	107056271	RTKN
101751935	GRIPAP1	107056373	LOC107056373	428538	ERD2L	107051453	LOC107051453
421835	CEP162	396407	TEC	423516	SYT16	771315	CRCBL
424950	ABCF3	107049427	LOC107049427	425999	KDM2A	100858734	ZBTB39
427388	COMMD10	420622	MPP6	101752250	LOC101752250	421785	PREP
428500	FAM173B	100859056	BRD4	427122	ERAP1	107049890	LOC107049890
102465384	MIR6655	107052269	LOC107052269	417568	SARM1	101748638	LOC101748638
419310	PRELID3B	421414	TTC7A	100857620	LOC100857620	416683	CPA5
395238	WFDC1	428703	FOXO4	101750700	LOC101750700	107051027	SOX21
425132	NPRL2	416491	PDAP1	423279	EIF2S1	420406	KLHL18
425027	SSR3	100858092	SLC6A18	107049101	B4GALT3	416495	ATP5J2
427679	PMM2	101747534	TRIM39.1	395144	CLDN4	100859767	LOC100859767
770722	RPS25	107049125	LOC107049125	107050718	LOC107050718	107051134	LOC107051134
396134	MET	395948	HSPE1	101748281	LOC101748281	421267	C1D
416189	DNAJC18	417011	TBC1D10A	424842	FARP2	420930	CCT5
419647	CCDC28B	107050332	LOC107050332	107052930	ZFP36L2	101751890	LOC101751890
107050742	LOC107050742	107049837	LOC107049837	101747855	LOC101747855	107053428	LOC107053428
418774	PCCA	107056986	LOC107056986	100857973	GM2A	417986	SNU13
101751171	LOC101751171	101750628	LOC101750628	395954	MATN3	101750859	LOC101750859
426289	POLR2I	418543	LOC418543	107054196	MEX3B	427193	TMEM267
101748465	LOC101748465	770246	AP2M1	107054030	LOC107054030	105841164	MIR155HG
418435	CHCHD3	417830	TBC1D30	101751335	MDC1	423639	FAM149B1
107055509	LOC107055509	428902	KCNK10	107052391	LOC107052391	416732	LAMP5
425238	LOC425238	418063	FBXO7	395165	BHLHE23	107057263	LOC107057263
771783	GSR	107056060	LOC107056060	378792	RHBG	396208	NFIC
423209	CHAC1	101751903	SHLD1	422594	COPS4	421652	TMEM242
101750166	GLOD4	428909	BEGAIN	107052257	LOC107052257	417850	RAB3IP
395813	HAND2	107053581	LOC107053581	417649	MYO19	419528	NEFL
107051574	NA	395463	FOXK1	424102	NDUFS1	100315714	SNORD69
417040	TRIM7	415361	ACSBG1	101748340	LOC101748340	421165	RNPEP
107051100	LOC107051100	425772	TRIM27	415825	EMC8	102465724	MIR7448
107051889	LOC107051889	107053445	LOC107053445	771533	SLC39A11	431593	HSPB3
395219	SOCS2	374002	CKMT1A	107052158	LOC107052158	428725	PPID
107050733	LOC107050733	101747528	ILVBL	418700	LYGL	424203	FAM134A
416940	KLHL22	417832	LEMD3	769486	LOC769486	107052525	LOC107052525
107048996	CDNF	107055286	LOC107055286	424521	SELENOF	100859218	OR14J1L14
107052173	LOC107052173	770496	MYCBP	101751715	SPINT4	101748777	SPDYA
428836	DISP2	771865	HOXB9	395593	ZNF638	416386	ABCA3
424366	OLFML2B	426388	SEZ6	107055198	LOC107055198	107049054	LOC107049054
107054689	LOC107054689	427545	LOC427545	416147	LOC416147	107050472	LOC107050472
107050860	LOC107050860	417985	MEI1	396317	ALPL	107055013	LOC107055013
107049769	LOC107049769	107052649	LOC107052649	107052883	LOC107052883	107051436	LOC107051436
100858964	IL23A	107051422	ATAT1	101749253	LOC101749253	101751895	LOC101751895
415658	PSKH2	416190	ECSCR	420299	RHPN1	107052585	LOC107052585
107051605	LOC107051605	419062	MRPL48	416236	SPINK7	374237	CBX1
100858105	BTBD19	423542	PSMA3	101747645	LOC101747645	418902	SPG20
107055787	LOC107055787	422935	PANK2	107055258	LOC107055258	107052085	LOC107052085
107053959	BARHL2	428445	TRIM71	414745	CDH2	777944	MIR196B
427416	LOC427416	107051255	LOC107051255	107049349	LOC107049349	420054	HNRNPM
423516	SYT16	416061	ARIH2	422046	CYP2AC1	420853	TBC1D7
102466688	MIR6585	417961	HEBP1	418655	PUDP	421894	GCLC
425999	KDM2A	107057381	LOC107057381	101750667	LOC101750667	427826	LOC427826
419397	RER1	421921	CMPK2	107052480	LOC107052480	107050853	LOC107050853
427122	ERAP1	723973	CAMK4	429038	ANKZF1	107050984	LOC107050984
421746	NT5DC1	771186	TEX12	770440	VRK3	770724	NDUFS7
417568	SARM1	107051727	LOC107051727	415522	SELENOS	107051469	LOC107051469
423279	EIF2S1	769926	LOC769926	107050499	LOC107050499	428418	YME1L1
107054923	FNDC10	421373	DTL	416556	CASKIN1	417586	SSH2
419434	SAMD11	107056069	LOC107056069	417707	NAMPTP1	423119	LOC423119
417126	B3GNTL	100859858	SMIM18	107051409	LOC107051409	770993	TMSB4Y
422052	CDC5L	101749158	LOC101749158	107052110	LOC107052110	107053088	LOC107053088
101749987	LOC101749987	417981	CYP2D6	423898	HABP2	425018	GFM1
101749800	LRRC26	423379	SPTLC2	107050234	LOC107050234	101750014	LOC101750014
426499	KPNB1	107054909	RSG1	107055080	LOC107055080	770710	GABRD
100857973	GM2A	416037	CHCHD4	418167	USP41	395351	DPF3
424793	AGFG1	107052258	LOC107052258	426854	TXNL1	100858326	FAM163B
771253	TMEM38A	418653	PNPLA4	100859813	KIF26B	100858363	SLC2A4RG
429091	MCOLN3	107056230	LOC107056230	107053931	LOC107053931	420218	DECR1
107054196	MEX3B	416481	WIPI2	424613	NSUN4	424256	UMPS
770430	NPM3	107056197	LOC107056197	107053407	LOC107053407	101748151	LOC101748151
417686	TEKT1	422231	STK26	417953	HIST2H3A	419884	BCAS2
106182184	DMB1	768554	GRPEL2	107054957	LOC107054957	693245	ERBB3
101751335	MDC1	107052144	LOC107052144	107050949	LOC107050949	107051076	LOC107051076
107056989	LOC107056989	431645	MOB3B	107048999	LOC107048999	417745	SELENOO
395165	BHLHE23	101749042	ATP5MG	107052306	LOC107052306	417863	KRR1
101748423	SYT7	415881	PHLPP2	428403	GARS	429696	GBP7
423328	BRMS1L	421543	AGT	418426	BTLA	107049786	LOC107049786
422594	COPS4	769006	COMMD1	415974	ACAD9	100859196	STAT6
421291	MSH6	107052785	LOC107052785	422224	LOC422224	427590	BRPF1
374260	CHEK1	101749384	AQP10	100858738	PNMT	424444	SMG7
428459	ARPP21	396072	MYO1A	101750914	MAP3K12	107056320	LOC107056320
107054594	LOC107054594	107050518	LOC107050518	426009	NXNL1	427549	CEBPA
426055	CAPS	107050443	SLC44A2	107053951	LOC107053951	378915	PSMB7
417831	WIF1	420752	PDE1C	395326	NFIL3	101747763	GTSF1L
424102	NDUFS1	100857921	HEATR8L6	107049138	LOC107049138	101750030	LOC101750030
101751181	LOC101751181	769298	BORA	420774	HECW1	395650	PHOSPHO1
107052158	LOC107052158	100859039	LOC100859039	107050434	LOC107050434	420965	PCBP2
100859557	NCAPG2	107056161	LOC107056161	420716	LOC420716	107054920	LOC107054920
107051894	LOC107051894	426868	GOLGB1	420714	TRAK1	101749377	LOC101749377
420463	KLF6	395128	HES4	420722	FBXL2	107053276	LOC107053276
418700	LYGL	420603	TWISTNB	107050517	LOC107050517	100859816	SETDB1
769486	LOC769486	417997	RANGAP1	107054449	LOC107054449	107051244	LOC107051244
107053135	LOC107053135	101747592	NPACAL	416960	PISD	107056368	LOC107056368
424521	SELENOF	418458	ACP6	428805	FBXO41	777834	MIRLET7G
395593	ZNF638	417963	FAM234B	425270	DND1	107052389	LOC107052389
776282	PPIA	107053412	LOC107053412	107054187	LOC107054187	423642	CISD1
107055198	LOC107055198	374000	CRYBB1	769661	ATF7	427758	RGL4
107057418	LOC107057418	101747319	STMND1	107049517	LOC107049517	420333	NSMCE2
107052229	LOC107052229	423936	ATE1	100859704	HCN3	420881	SLC22A23
416147	LOC416147	418705	AFF3	772088	BCL2L15	100858636	NUDT21
420610	TOMM7	419587	SELENON	420179	MSC	101751124	STK39
396317	ALPL	101748001	LOC101748001	769291	STK32C	107049601	LOC107049601
422568	GLRA3	100857350	PHF10	107051499	LOC107051499	427432	RAD1
101749253	LOC101749253	416158	PTTG2	107051092	LOC107051092	107051373	LOC107051373
427215	PGM5	769841	SULT2B1L2	427175	SERINC5	107056157	LOC107056157
100859120	AHNAK2	428980	ADRA2A	101751133	LOC101751133	107054644	LOC107054644
420299	RHPN1	420882	PSMG4	428632	GABRR1	421589	FNDC1
415891	DUSP7	107052884	LOC107052884	422080	RNF213	424523	CLCA1
417374	ITGB4	107056337	LOC107056337	107050592	LOC107050592	772357	RABEPK
101747645	LOC101747645	425059	ORMDL2	396502	GJA5	107053671	LOC107053671
417389	CA10	418393	IMPG2	420225	CDH17	422066	MRPL19
772125	AMPD1	101749962	LOC101749962	107048987	LOC107048987	419934	ATP2B4
107052997	LOC107052997	101752246	CBX7	107050026	LOC107050026	107056538	LOC107056538
107051336	LOC107051336	769277	ANAPC11	421002	CARMIL1	107052714	LOC107052714
415522	SELENOS	107055377	LOC107055377	421650	ARID1B	107052224	LOC107052224
107050499	LOC107050499	419602	LOC419602	107053650	DDIT4	425350	MED28
769030	AIMP2	419238	YTHDF1	107054433	LOC107054433	423179	NDUFS3
416556	CASKIN1	100316023	MIR1680	107055253	LOC107055253	100859304	LOC100859304
374255	MRPL23	100859211	USP40	770068	NEIL1	107051196	LOC107051196
107056045	LOC107056045	424968	FXR1	416013	UQCRC1	101751994	LOC101751994
417707	NAMPT	768990	TMEM173	415441	SPATA5L1	427375	IKBKAP
107051409	LOC107051409	107050058	LOC107050058	374051	HOXA1	107055464	LOC107055464
417165	CEL	100216364	PSMD4	420528	FAM171A1	107052388	LOC107052388
107055414	LOC107055414	107053051	LOC107053051	428324	PLEKHJ1	418980	DCUN1D5
107054518	LOC107054518	101751016	LOC101751016	107049265	LOC107049265	423167	TTC17
418146	IQSEC3	107052289	LOC107052289	395914	XCL1	424154	METTL8
418167	USP18	107053536	LOC107053536	776874	LOC776874	428831	OR1052
107057156	XYLT2L	427419	MYO3AL	374067	PKNOX2	419959	DDX42
107050152	SWSAP1	418295	C1R	107052634	LOC107052634	422754	FIP1L1
424781	RNF7	101752020	LOC101752020	101749091	LOC101749091	107050932	LOC107050932
426854	TXNL1	423116	PPP6R3	775999	LOC775999	396336	NCS1
101749373	LOC101749373	107056955	LOC107056955	418837	EPSTI1	419895	RPL10A
100859813	KIF26B	419250	LOC419250	107054507	LOC107054507	420551	GATAD1
416424	BFAR	415826	COX4I2	415631	KATNB1	107052458	LOC107052458
417563	RPA1	107051142	LOC107051142	416515	FLII	107050198	LOC107050198
423442	GSKIP	419133	NFS1	416239	RNF145	419787	CCDC84
100858071	CHRAC1	430661	LOC430661	107052148	LOC107052148	418335	GSK3A
776208	CHIR-AB-600	419408	MIB2	101750386	LOC101750386	420070	TJP3
423528	PCNX4	474379	GNAL	771327	TIA1	421719	HDDC2
418882	CKAP2	416286	MAML1	107050629	LOC107050629	107056194	LOC107056194
427034	HIKESHI	107054875	LOC107054875	404292	POLG	396362	IAPP
107048999	LOC107048999	427184	TTC33	107053873	LOC107053873	101751179	LOC101751179
107054809	LOC107054809	417598	NCOR1	101751474	LOC101751474	100857348	LOC100857348
395887	AMH	395618	RGS6	771615	MRPL57	107050915	LOC107050915
107052306	LOC107052306	107054178	LOC107054178	101747443	LOC101747443	101747487	OCEL1
107053409	LOC107053409	107050818	LOC107050818	395422	OPCML	100859573	HM13
425183	CSDC2	107052064	LOC107052064	395708	LYG2	426402	PUF60
415952	CENPP	431642	KCNV2	107049743	LOC107049743	420994	ERP44
107050751	LOC107050751	107054748	LOC107054748	107051087	LOC107051087	422105	MRPL27
426584	MATN2	770964	TMEM64	419900	UHRF1BP1	107053497	LOC107053497
107051581	LOC107051581	374125	LITAF	418280	ACRBP	424939	PRSS56
428403	GARS	771943	C26H1orf74	395584	SPRY2	777818	MIR203A
430477	COL16A1	396069	GLRX	418294	C1S	768911	RSL24D1
415974	ACAD9	419396	PEX10	427127	PRRC1	107052012	LOC107052012
422224	LOC422224	422323	WASF3L	421176	GPR37L1	107051201	LOC107051201
428787	UBE2K	770142	HIST1H46L6	418209	LOC418209	769580	MTTPL
100859108	STAMBPL1	428995	VWC2L	107050157	LOC107050157	102465397	MIR6677
395326	NFIL3	107053129	LOC107053129	422890	MXD4	107051213	LOC107051213
424315	TNFAIP6	429710	JUP	426544	FAM46C	107050789	LOC107050789
420716	LOC420716	426515	HMG20B	416092	FOXP1	426765	APCDD1
429092	PIF1	425100	ZNF420L	101750600	SMG6	422453	ZNF330
107050911	MYPOP	107057228	LOC107057228	396110	FOXG1	395473	ATP6V0A2
427823	GUSB	107053175	LOC107053175	107055814	LOC107055814	419177	RPN2
769661	ATF7	395539	FOXA2	419966	NMT1	427006	ZP2
425044	COMMD2	419096	BCL2L14	420728	TRANK1	107057380	LOC107057380
100859704	HCN3	416669	PAM16	419922	TFEB	418710	RPL31
101748706	LOC101748706	421633	MTHFD1L	107050228	LOC107050228	107051473	LOC107051473
107057175	BORL4	402783	DNAJC27	417387	MBTD1	107050147	LOC107050147
100857343	LOC100857343	107055603	LOC107055603	107053024	LOC107053024	768517	TESMIN
428689	MARS2	423709	ASCC1	771927	KDELR2	415385	MCEE
771205	LOC771205	418078	ALDH1L2	101751351	LOC101751351	107051075	LOC107051075
769291	STK32C	107054360	LOC107054360	430443	LOC430443	777855	MIR34A
415637	CIAPIN1	101750972	LOC101750972	107055275	CDK5R1	770048	COMMD4
426609	NAT10	424466	CDC14A	107054184	LOC107054184	769676	PLAGL1
107051499	LOC107051499	107050798	LOC107050798	100857210	LOC100857210	107050093	LOC107050093
421625	PPIL4	421368	BATF3	107055142	CIART	102465360	MIR6618
427848	RINT1	427022	DNAJB2	107053104	LOC107053104	424177	GALNT3
107049059	LOC107049059	415749	ORC6	424375	PACS2	424357	GLRX2
107055161	LOC107055161	107052919	LOC107052919	416218	NHP2	424720	TYW3
417039	IL4I1	107053676	TLL2	107055281	PDK2	101750540	LOC101750540
425523	CERK	107051065	LOC107051065	107055368	SSBP4	107056632	LOC107056632
107057415	LOC107057415	415794	CMTM4	107056571	LOC107056571	396212	MT4
422682	MYOZ2	107056837	LOC107056837	430669	EFHD2	771003	CAMKK1
416911	MN1	419015	TMEM135	428277	LOC428277	423247	ACOT2L
417158	RPL7A	422668	CETN1	419047	MANSC4	100857289	TSR1
421314	MCM8	395101	UNC5C	424973	MFN1	107055041	TMEM218
420066	CD320	395106	SS2	107050321	LOC107050321	419082	STIM1
107053681	LOC107053681	769051	FAM155B	107052005	LOC107052005	427960	GUCA1C
415627	CFAP20	417154	STKLD1	107056042	LOC107056042	424635	NRDC
428632	GABRR1	107054225	LOC107054225	428122	THAP12	373938	VAV2
771655	PLA2G5	421783	CRYBG1	107054165	LOC107054165	107051417	LOC107051417
373888	TFAM	417705	HBP1	424534	VTG3	374010	UNG
424948	EIF2B5	107053020	LOC107053020	107052494	LOC107052494	428131	TGIF2
416207	BNIP1	426903	VANGL2	430422	LOC430422	404532	ZPBP2
422080	RNF213	395067	CRIM1	107053280	LOC107053280	420988	PDCD6
396502	GJA5	107052162	SLC38A7	769512	LOC769512	423561	CNIH1
419196	SERINC3	418977	MSANTD4	395080	NT5C3A	395932	SMARCA4
420225	CDH17	107056489	LOC107056489	107051173	LOC107051173	100859462	LOC100859462
107048987	LOC107048987	428419	NSUN6	107052513	LOC107052513	101749484	LOC101749484
619530	EXOSC9	772325	NR6A1	107057431	LOC107057431	107057127	LOC107057127
107056630	LOC107056630	107054110	LOC107054110	423166	C5H11orf74	768434	HEATR7B2L1
418838	DNAJC15	100859439	SDCBP2	420559	SAMD9L	107051560	LOC107051560
107050026	LOC107050026	428712	SPRY3	417582	NUFIP2	100858042	YPEL4
417513	RASA4	107049895	LETMD1	107054751	LOC107054751	107050538	LOC107050538
107053593	LOC107053593	408182	CYB5R2	107052249	LOC107052249	374263	PC
771038	SNX6	418162	ATP6V1E1	107051156	LOC107051156	100858617	NT5DC4
107052922	LOC107052922	417846	CCT2	425975	HAPLN2	418568	RPL8
100859276	LOC100859276	427136	DHX29	100858734	ZBTB39	417250	EHMT1
107053650	DDIT4	101750175	PTCHD3L	107049890	LOC107049890	107050871	LOC107050871
107053694	LOC107053694	101748313	LOC101748313	421827	SMIM8	100858314	RUNDC3A
769607	LCTL	100859791	LIMSAL1L1	107050906	LOC107050906	107055745	LOC107055745
107054436	LOC107054436	422605	COQ2	107057308	LOC107057308	101750537	SOWAHD
107055176	LOC107055176	107055174	LOC107055174	416352	JAKMIP2	107050765	PRPF31
770068	NEIL1	422646	GRSF1	107051585	LOC107051585	418993	CEP57
416013	UQCRC1	421446	RSPH9	428330	SEMA6B	415326	CPEB1
431060	IGSF1L9	420026	MLX	107051027	SOX21	415647	FAM192A
374051	HOXA1	417595	SPECC1	420406	KLHL18	107056305	LOC107056305
421614	GRM1	419905	NUDT3	107049488	LOC107049488	107053907	LOC107053907
107054913	LOC107054913	107052693	LOC107052693	395682	ZFHX3	419507	PPIH
107049265	LOC107049265	107053279	LOC107053279	419384	TPRG1L	107052594	LOC107052594
420704	EXOSC7	424799	COL4A4	416495	ATP5J2	426428	MANSC1
776874	LOC776874	107055786	LOC107055786	100859767	LOC100859767	428951	FBXL15
101748002	LOC101748002	107054737	LOC107054737	107049037	LOC107049037	426630	AGBL2
107051368	LOC107051368	395818	CTSK	107057121	LOC107057121	107049471	LOC107049471
423331	MIPOL1	107053057	LOC107053057	418534	TFF3	395938	SOD1
428731	SLC7A11	426866	NME6	420930	CCT5	378906	ZP3
101750986	IER5	396528	ATP2B3	396023	DKK3	107052017	LOC107052017
107054984	FIGLA	396279	SST	424792	SLC19A3	107049620	LOC107049620
414895	GSTA2	426071	FRMD4B	101751890	LOC101751890	425722	ATG9A
418837	EPSTI1	425370	PINK1	418465	LOC418465	419117	EPB41L1
107050233	LOC107050233	107049390	LOC107049390	395445	BOK	107051512	LOC107051512
107055023	LOC107055023	769951	MS4A4A	105841164	MIR155HG	107050113	LOC107050113
419806	KCNC4	107052651	LOC107052651	770677	TATDN1	424577	KLF-4
425825	LOC425825	422296	TMLHE	423639	FAM149B1	102466833	MIR7477
416515	FLII	107052176	LOC107052176	107057263	LOC107057263	100857237	MIF
423760	PSD	420251	RNF19A	420413	GIMAP6	427737	YF6
107050629	LOC107050629	107051325	C8orf58	107057299	LOC107057299	424009	SPAG16
768555	MVK	396220	LAMP1	417839	MDM1	107056766	LOC107056766
107049006	LOC107049006	101749972	ADCY10L11	101751768	SLC10A1	100857927	SLITRK2
101747443	LOC101747443	107057476	LOC107057476	419528	NEFL	417254	NELFB
101750282	LOC101750282	416384	KATNAL2	428842	OLFML1	107057251	LOC107057251
395422	OPCML	420741	SEPT7	107051107	LOC107051107	101751647	GIMAP7L5
107051087	LOC107051087	428123	MADPRT1	107053103	POU3F2	396204	CCN3
427127	PRRC1	415571	FAM96A	424203	FAM134A	107056773	LOC107056773
378799	MSH2	420255	KLF10	424003	UNC80	417071	SBF1
101750809	LOC101750809	423355	FCF1	107049054	LOC107049054	107054565	LOC107054565
421176	GPR37L1	416046	SETD5	770305	RNF212B	107049503	RPS5
769797	RAP2A	107053875	LOC107053875	423020	PDDC1	429073	ZBTB37
418209	LOC418209	107057063	LOC107057063	100858471	PLPP2	100315965	MIR1C
107052431	LOC107052431	418387	TOMM70	107051436	LOC107051436	107049168	LOC107049168
107054063	LOC107054063	416391	NDUFB6	107054014	LOC107054014	419675	NT5C1A
423420	CHGA	107056887	LOC107056887	107053091	LOC107053091	101750627	LOC101750627
101749475	LOC101749475	427964	GBE1	107052585	LOC107052585	107055235	LOC107055235
101750600	SMG6	419714	FAM118B	418902	SPG20	107053779	LOC107053779
107053838	LOC107053838	768861	DNAH17	107050975	LOC107050975	418019	DNAL4
107056081	LOC107056081	101747852	LOC101747852	420054	HNRNPM	424067	SPATS2L
101749301	LOC101749301	415854	FANCA	107056920	LOC107056920	373885	FZD10
100859376	PFDN5	107053767	YBEY	420853	TBC1D7	424153	DCAF17
107052968	LOC107052968	395822	NEO1	107055576	LOC107055576	107050843	LOC107050843
107055963	LOC107055963	419815	SRSF3	423884	SORCS3	419997	PSMB3
107055814	LOC107055814	423846	ARHGAP19	107055146	LOC107055146	107055145	LOC107055145
422014	CENPO	770910	GTF2A2	417197	SH3GLB2	416689	FAM208B
419966	NMT1	107056740	RPL35AL	100859037	NUR2L	101749071	PROX2
374060	FZD7	421421	SUPT7L	427826	LOC427826	427588	KLF15
419922	TFEB	420007	NBR1	429035	TUBA1A	423452	EML1
107050228	LOC107050228	415846	CBFA2T3	107050984	LOC107050984	107050022	LOC107050022
107053024	LOC107053024	418766	KDELC1	107050868	LOC107050868	769825	MSMP
396285	TM7SF2	416749	CCNF	107055099	LOC107055099	100858236	MADCAM1
426038	ABCF2	424776	TRPC1	417586	SSH2	107055248	LOC107055248
771927	KDELR2	107050938	LOC107050938	107054054	LOC107054054	107049121	LOC107049121
421413	MCFD2	419992	ATP5MC1	107053088	LOC107053088	771891	REEP2
101751351	LOC101751351	419068	FCHSD2	107053613	LOC107053613	416907	HPS4
420085	RNF126	426850	SEC11C	101750014	LOC101750014	427906	ELFN2
430443	LOC430443	107051676	LOC107051676	101749657	LOC101749657	107052270	LOC107052270
107055275	CDK5R1	424066	C7H2ORF47	770710	GABRD	395843	SIX6
396006	CAVIN1	107050959	LOC107050959	422884	TNIP2	107049798	LOC107049798
416868	RAD9B	420404	SETD2	101749113	LOC101749113	107054982	LOC107054982
431331	LZTS1	107054150	LOC107054150	100858792	LMO1	422609	LOC422609
769176	ACRL	428104	FGF23	415796	BEAN1	107054870	LOC107054870
107055142	CIART	107051045	LOC107051045	107049467	LOC107049467	100858673	BZFP2
770663	SMPD2	107050083	LOC107050083	768763	MSANTD2	101750881	LOC101750881
771782	RAB7B	101748973	LOC101748973	107056451	LOC107056451	422588	HSD17B11
417263	STPG3	101748459	TBCB	420218	DECR1	107050551	LOC107050551
107050466	LOC107050466	416492	BUD31	415779	KCTD15	424711	LRRC7
107052784	LOC107052784	100134845	CKS1B	422013	ADCY3	428970	C10ORF12
107057310	LOC107057310	107054933	SLC25A34	107050087	LOC107050087	416484	FBXL18
417031	PLBD2	422493	SLC20A2	417712	KMT2E	427535	AGRP
419897	TCP11	107054050	LOC107054050	107051076	LOC107051076	417242	ASTN2
107055895	LOC107055895	107053743	LOC107053743	417745	SELENOO	107051408	LOC107051408
416218	NHP2	424606	MAST2	422110	TMEM104	417092	MVB12B
107055281	PDK2	107050467	ZBTB9	107053849	LOC107053849	107056860	LOC107056860
426133	PSMD3	416856	BCL7A	429696	GBP7	417037	KIFC1
107049686	LOC107049686	425706	CNNM4	107049786	LOC107049786	418119	MRPS33
107056571	LOC107056571	416214	NSD1	427590	BRPF1	768251	AMY1AP
107052620	LOC107052620	101751930	CCDC169	420156	PLIN3	770267	HIST1H2B7L4
428277	PTHRL	415668	AARS	107051445	LOC107051445	423703	NUDT13
107056257	LOC107056257	417664	VEZF1	373929	MAPKAPK5	426000	GRK2
107050321	LOC107050321	101750157	IPO4	100859835	CSRNP2	426398	THOP1
107052005	LOC107052005	418274	MRPL51	420754	NEUROD6	100858282	CLC2EL4
101750312	LOC101750312	421687	PEX7	107051625	LOC107051625	107057266	LOC107057266
416506	MED9	415497	DET1	418867	PHF11	769451	ACD
107056042	LOC107056042	107051069	LOC107051069	378915	PSMB7	421363	ANGEL2
421574	PDE10A	416708	ENTPD6	420965	PCBP2	396418	CAPZB
423359	EIF2B2	424729	CYP2J19	424310	LYPD6B	107054588	LOC107054588
428750	NEIL3	422625	LEPROTL1	100859816	SETDB1	422715	BDH2
107052494	LOC107052494	421863	SLC17A5	419510	ZMYND12	100858884	LOC100858884
769512	LOC769512	396259	FGFR2	374234	SPTAN1	107057045	LOC107057045
107051173	LOC107051173	771945	TRPV3	418002	XPNPEP3	102465721	MIR7443
416201	ABLIM3	418787	DNAJC3	102466177	MIR6593	418903	DCLK1
107052513	LOC107052513	107056244	LOC107056244	107052389	LOC107052389	429029	TBR1
107055876	LOC107055876	420759	LRRFIP2	107056164	LOC107056164	420264	RIMS2
418769	ITGBL1	418824	DIAPH3	426923	TTI2	100498699	SCARNA15
424482	HCCS	420270	OXR1	107054835	LOC107054835	422045	CRISP2
423166	C5H11orf74	107049580	LOC107049580	404746	ST6GALNAC3	107050391	LOC107050391
423578	SAV1	428574	TMEM151B	419588	MAN1C1	415807	HSD17B2
417582	NUFIP2	107049673	LOC107049673	420881	SLC22A23	100858122	KCNH2
693248	MAF	107052991	LOC107052991	101750453	LOC101750453	769918	GMEB1
421909	ACP1	428843	PPFIBP2	100858636	NUDT21	423928	FAM45A
107054906	LOC107054906	107052216	LOC107052216	429104	CDKN2C	426821	LOC426821
420223	RBM12B	770506	AGPAT1	395729	PCBD1	426885	HDAC7
107056850	LOC107056850	424617	EFCAB14	422641	NAAA	771069	LOC771069
418275	NCAPD2	420905	ZCCHC2	107056211	LOC107056211	422537	INTS12
421916	EIPR1	770080	DNAJB8	107049142	LOC107049142	420433	NUB1
417427	HELZ	423481	TRMT61A	424033	AHR2	775978	TM2D1
107053235	LOC107053235	418682	HERC2	771681	VWA5B1	395424	HINT2
107051156	LOC107051156	423575	CDKL1	769372	CDKN2AIP	396214	PLP1
415729	NKD1	107049627	C33H11orf95	107049808	LOC107049808	107050106	LOC107050106
107049477	POU6F1	107051584	LOC107051584	107054644	LOC107054644	427216	MRPS27
107056271	RTKN	107053408	LOC107053408	772357	RABEPK	107053643	LOC107053643
770560	ZNF703	776127	ADSSL1	416753	ATP6V0C	107056556	LOC107056556
421785	PREP	417211	WDR34	107051961	LOC107051961	107050972	LOC107050972
107049890	LOC107049890	431626	ANKRD34B	415303	STOML1	419627	TEKT2
107050906	LOC107050906	107050492	GST2L	395902	KCNG2	395863	HPGDS
420219	NECAB1	100858035	ENDOU	107057463	LOC107057463	428537	MOS
107051027	SOX21	423362	TMED10	100315903	MIR22	769693	DMRT1
107052523	LOC107052523	107052898	LOC107052898	101749939	LOC101749939	417216	CIZ1
107049488	LOC107049488	100859772	LOC100859772	421001	SCGN	107054969	LOC107054969
107056196	LOC107056196	421453	YIPF3	430557	ACACB	107054807	LOC107054807
419384	TPRG1L	395108	GZMA	107051689	LOC107051689	107056051	LOC107056051
416495	ATP5MF	428128	TBC1D22A	107052224	LOC107052224	107054137	LOC107054137
424934	DIS3L2	107051700	LOC107051700	425350	MED28	420099	MED16
100859767	LOC100859767	107055296	LOC107055296	107051196	LOC107051196	427444	WDR70
395268	SSB	107051591	LOC107051591	428158	ASXL1	395656	RELB
107049037	LOC107049037	421481	SPAST	107052004	LOC107052004	426694	CKAP2L
422239	INTS6L	395209	RARRES1	418805	RNF219	422152	TAF9
421267	C1D	417033	TPCN1	417324	FAM18B1	427125	CZH5ORF63
420930	CCT5	420358	DSCC1	100856844	TRNAA-CGC	415534	PARP16
101751890	LOC101751890	415610	SLC25A46	422621	POLR2B	427104	CETN3
417986	SNU13	419281	TM9SF4	424154	METTL8	770884	ARFIP1
101750859	LOC101750859	100858896	FAM43B	419959	DDX42	770422	BICDL1
427193	TMEM267	107052756	LOC107052756	422754	FIP1L1	770140	CTIF
415566	GLCE	396307	FGA	107055218	LOC107055218	418032	MICALL1
423639	FAM149B1	427162	CENPK	107057270	LOC107057270	422062	TNFRSF21
107052607	LOC107052607	107049735	LOC107049735	768392	LOC768392	424213	ZNF142
404671	IL12B	107055616	LOC107055616	770869	MGARP	416017	RPN1
404530	TNMD	425670	GCGR	420551	GATAD1	107057605	LOC107057605
420413	GIMAP6	417544	CHCHD2	396361	INHBA	419909	C26H6ORF125
426906	COPA	417970	UBN2	100857997	FANCM	101751655	LOC101751655
396208	NFIC	424250	SEC22A	101748004	LOC101748004	107055728	LOC107055728
422557	TENM3	107051558	LOC107051558	107055254	LOC107055254	107055609	LOC107055609
427053	PRUNE1	777943	MIR148A	107050198	LOC107050198	423079	HPS5
417839	MDM1	427566	ATXN1L	101749901	LOC101749901	107055684	LOC107055684
107053103	POU3F2	107056772	LOC107056772	418335	GSK3A	100858639	CLPB
428725	PPID	107055863	LOC107055863	420243	COX6C	107049615	LOC107049615
424203	RETREG2	107054602	LOC107054602	421249	ABHD12	107057049	LOC107057049
418527	FAM3B	421229	FBLN7	107053730	LOC107053730	100858985	GPR61
424426	TOR3A	424161	CCDC173	423054	AKIP1	419321	C20H20ORF85
107053569	LOC107053569	423085	PTPN5	101748182	LOC101748182	428713	POLR1D
107050870	LOC107050870	414800	LAMP2	107055707	LOC107055707	107050218	LOC107050218
107049054	LOC107049054	100858495	LOC100858495	107054345	LOC107054345	771481	BBS7
107050472	LOC107050472	423252	ZFYVE1	395764	CASP1	101747780	LOC101747780
417771	CAPZA2	420304	TSNARE1	423286	FSIP1	101750144	PHF13
423020	GATD1	423369	VASH1	396362	IAPP	417852	KCNMB4
101751895	LOC101751895	771872	CLDN12	101751179	LOC101751179	420563	BET1
107053091	LOC107053091	422115	ATP5PD	107052900	LOC107052900	107051208	LOC107051208
419409	LOC419409	421383	SERTAD4	425199	PDE7A	107051973	LOC107051973
418902	SPART	107057052	LOC107057052	396242	COL9A3	101750328	LOC101750328
427459	SLC28A3	419818	PI16	770600	KCTD8	424404	MGST3
420054	HNRNPM	426836	LOC426836	771582	GNG4	100856864	TRNAR-UCG
107056920	LOC107056920	420942	UPP1	429096	PIK3R3	415672	FHOD1
420853	TBC1D7	107050845	LOC107050845	101748202	LOC101748202	422339	ALG13
417197	SH3GLB2	422613	WDFY3	403121	IFI27L2	418580	DYNLT3
427826	LOC427826	395668	TENM1	777818	MIR203A	107052037	LOC107052037
107050853	LOC107050853	427706	SFI1	395683	MMP13	107052041	LOC107052041
107050984	LOC107050984	395718	EYA1	422419	NPY5R	425666	SNX27
770724	NDUFS7	423019	TALDO1	417978	SOCS1L	107053220	LOC107053220
417586	SSH2	107050522	LOC107050522	419994	LOC419994	107053508	LOC107053508
396201	NCL	423053	C5H11orf16	100857446	ACVRL1	107049725	LOC107049725
425018	GFM1	107050371	LOC107050371	417486	GTF2I	107050768	LOC107050768
101750014	LOC101750014	374106	CDKN1B	107051201	LOC107051201	101751416	LOC101751416
395351	DPF3	107049730	LOC107049730	424598	PRDX1	101751649	C8orf59
107050564	LOC107050564	102465733	MIR7461	769580	MTTPL	420593	ANKMY2
101749113	SPTBN4L	419146	AHCY	107049676	LOC107049676	107052124	LOC107052124
107053362	LOC107053362	107057610	LOC107057610	422749	PDCL2	107050423	LOC107050423
107056967	LOC107056967	423217	RPAP1	427652	PITPNC1L	101747663	LOC101747663
415796	BEAN1	107054683	LOC107054683	428137	EMILIN3	419139	UQCC1
107056145	GTPBP2L	419640	CSMD2	403120	IFI6	422976	LEUTX
420218	DECR1	420866	BLOC1S5	107051213	LOC107051213	107049309	LOC107049309
415779	KCTD15	107052050	LOC107052050	422453	ZNF330	417127	CAMSAP1
419682	RPL11	107051698	LOC107051698	395631	LDB2	770828	ECHS1
419884	BCAS2	428387	TMEM65	418342	B4GALT3	107056306	LOC107056306
100859914	RPL36A	396274	CTCFL	107055492	LOC107055492	420644	OXNAD1
417712	KMT2E	107051121	LOC107051121	107050147	LOC107050147	107049863	LOC107049863
693245	ERBB3	374246	NBN	416583	KDM8	101749691	LOC101749691
426921	DUSP26	420170	ARFGEF1	415385	MCEE	775985	BEND6
101748009	GPR148	427759	DDX31	107051075	LOC107051075	101751292	LOC101751292
419190	YWHAB	420105	STK11	395703	WNT5A	771027	LLPH
417863	KRR1	396043	JAG1	431641	DMRT3	378900	TFCP2
417029	RBM19	425795	LOC425795	102465360	MIR6618	771373	DRGX
422110	TMEM104	425522	CAMK1D	100857346	CCDC65	374127	PAX3
107053849	LOC107053849	419666	YARS	107055246	LOC107055246	421096	RNF138
107049786	LOC107049786	427856	WNT16	100859871	LOC100859871	101752120	LOC101752120
427590	BRPF1	423939	TACC2	101750540	LOC101750540	107049549	LOC107049549
417737	MLC1	107053267	LOC107053267	428534	SOX17	107055356	LOC107055356
107051445	LOC107051445	772269	CXorf40B	771077	AK9	418221	ENDOUL
107057333	LOC107057333	428263	AVPR1B	107056632	LOC107056632	107051754	LOC107051754
107056600	LOC107056600	107050971	EXOSC4	396212	MT4	424844	PPP1R7
424572	ST3GAL3	100858470	LOC100858470	417976	SERHL	107049622	LOC107049622
373965	CALD1	107057615	LOC107057615	107050752	LOC107050752	420220	C8orf88
107050841	LOC107050841	425481	COL23A1	420200	ZFAND1	395619	RGS12
100859835	CSRNP2	101750579	LOC101750579	107050580	LOC107050580	107052856	NKX2-4
424209	TTLL4	423338	PNN	418095	DRAM1	100533998	FPGT
423897	ZDHHC6	425017	MFSD1	107053399	LOC107053399	107050347	LOC107050347
431568	FAM81B	107051797	LOC107051797	421550	PDCD2	107052854	BCL2L11
107049800	LOC107049800	107053781	FMC1	425789	RBM3	107051236	LOC107051236
423455	YY1	427269	AUH	107055041	TMEM218	107056033	LOC107056033
418867	PHF11	107054944	LOC107054944	427000	ERI2	100858675	LOC100858675
419868	FAM212B	428220	OSCP1	424559	CFAP57	101749866	LRTM2
378915	PSMB7	423343	ENTPD5	101751157	LOC101751157	107055647	LOC107055647
420965	PCBP2	415401	SLTM	419082	STIM1	424214	PLCD4
421843	UBE3D	423693	LOC423693	107050474	LOC107050474	418795	GPC5
100859816	SETDB1	418731	SH3RF3	107052504	LOC107052504	107052109	LOC107052109
416101	CNTN3	428364	HNF4G	428131	TGIF2	101750987	LOC101750987
107057445	LOC107057445	426905	NCSTN	424575	ATP6V0B	107053028	LOC107053028
374234	SPTAN1	100315933	MIR1787	768374	EGLN1	107051791	LOC107051791
431122	NUP160	378801	STK25	101751372	TUSC1	422644	UTP3
425304	NCAPH	107049841	LOC107049841	107050985	LOC107050985	423707	DNAJB12
424258	SLC12A8	417566	TMEM199	423081	GTF2H1	415363	CIB2
107053007	LOC107053007	427299	FNTA	423561	CNIH1	430630	CNGA4
423015	SCT	417573	KIAA0100	374186	UFD1L	107050145	LOC107050145
777834	MIRLET7G	427320	ZCCHC9	395932	SMARCA4	107050328	LOC107050328
107052389	LOC107052389	100857131	LOC100857131	101749484	LOC101749484	427559	MAP1LC3B
107056164	LOC107056164	424041	KMO	107057127	LOC107057127	421045	FAM210A
423642	CISD1	107049605	LOC107049605	107052679	LOC107052679	101750658	LOC101750658
420881	SLC22A23	426988	GLYR1	396412	GDF2	419761	REXO2
101750453	LOC101750453	107052906	LOC107052906	422149	LPAR4	101747543	LOC101747543
425567	POP1	396386	TNNI2	768802	HARS2	100858322	LOC100858322
100858636	NUDT21	419990	SNF8	107051560	LOC107051560	100858082	LOC100858082
424532	SSX2IP	107054364	LOC107054364	422593	ARHGAP24	100859603	TRPM6
427432	RAD1	102466173	MIR6546	107050212	LOC107050212	422089	TMC6
769634	CCDC78	431457	LOC431457	107050538	LOC107050538	100857553	MHCIF10AL
418896	SUPT20H	421585	MRPL18	770644	CCDC112	107054400	LOC107054400
396306	THBS4	417191	TOR1B	107050668	LOC107050668	395526	SOX14
107050385	LOC107050385	423873	USMG5	100858617	NT5DC4	415855	SPIRE2
416225	FAF2	422636	SHROOM3	424342	GPSM2	100857901	LRRC4B
396146	GCH1	107055205	LOC107055205	100859887	FAM150A	107055068	LOC107055068
107049808	LOC107049808	429171	GRIN3B	101750292	LOC101750292	419124	PIGU
395281	ID3	772150	NDUFA1	417250	EHMT1	417974	POLDIP3
107056108	LOC107056108	425062	RUSC1	107055745	LOC107055745	107051139	LOC107051139
422066	MRPL19	107057252	LOC107057252	768812	DHX32	107055741	LOC107055741
770416	SAPCD2	396226	ITGA6	101752059	C2orf72	420812	HSBP1L1
415303	STOML1	107050004	LOC107050004	101751937	LOC101751937	422457	SMARCA5
415759	URI1	107054239	LOC107054239	107050765	PRPF31	107056770	LOC107056770
417169	TTF1	107055016	LOC107055016	768951	IGBP1	427884	HIST1H4D
419934	ATP2B4	107053194	LOC107053194	415647	FAM192A	420929	SBK2
421001	SCGN	418206	CASC1	770607	DNAJC28	101749252	LOC101749252
430557	ACACB	419980	PHB	107053645	LOC107053645	771478	ATP5D
107052714	LOC107052714	770336	PRC1	770898	GATSL3	395626	UCHL3
107052459	LOC107052459	418968	ACAT1	107052594	LOC107052594	100857358	LOC100857358
425350	MED28	419548	CNKSR1	107050259	LOC107050259	107050805	LOC107050805
107051196	LOC107051196	417378	CSNK1D	422236	FAM122B	416302	RBMXL3
428251	HYOU1	107057607	LOC107057607	769232	LOC769232	107051542	LOC107051542
425097	CCDC86	419506	C21H1orf50	428567	TBCC	107055242	LOC107055242
427375	ELP1	418368	SLC35A5	107053615	LOC107053615	107051188	LOC107051188
418980	DCUN1D5	426937	PSMA5	395938	SOD1	420273	EMC2
417324	FAM18B1	107054861	LOC107054861	416534	MSLN	422703	EIF4E
416354	CTBPL	424495	FNBP1L	417955	HIST1H2A4L3	427278	RIOK2
420513	ARL5B	426941	MRPL34	107056988	LOC107056988	415852	LOC415852
426464	PIDD1	420773	MRPL32	395569	GDNF	107051533	LOC107051533
427401	KIAA1161	107050679	LOC107050679	426060	SCO1	419652	MTMR9LP
418222	LOC418222	420624	CYCS	768858	CD2	771574	PLA2G4EL2
107054251	LOC107054251	107052324	C9orf3	770159	FBF1	107050946	LOC107050946
424154	METTL8	418588	TAB3	107051512	LOC107051512	418768	METTL21C
107055218	LOC107055218	101747452	LOC101747452	107055361	LOC107055361	107052325	LOC107052325
101752327	LOC101752327	107050180	LOC107050180	396248	CKB	770036	HOGA1
768392	LOC768392	421835	CEP162	420735	ELMO1	424888	CPB1
100858894	SMTN	424950	ABCF3	102466833	MIR7477	100858946	CACNA2D4
417982	CENPM	427388	COMMD10	424196	GJD3	419559	EDN2
396336	NCS1	424183	GRB14	417304	DHRS7C	107050607	LOC107050607
419895	RPL10A	419310	PRELID3B	107055966	LOC107055966	100857976	S1PR2
373887	FZD4	107050898	NDUFB7	427737	YF6	107053622	LOC107053622
420551	GATAD1	107054083	LOC107054083	395324	CXCR4	424914	TCTEX1D2
396467	ATP1A3	425027	SSR3	424910	CLDN1	421074	RIOK3
107050198	LOC107050198	107050447	LOC107050447	107053978	LOC107053978	428093	GPR83
107050848	NA	107054595	LOC107054595	428741	MMRN1	424668	C8H1orf168
415644	HERPUD1	770722	RPS25	107055784	LOC107055784	416757	TELO2
107053768	LOC107053768	107051788	LOC107051788	100857285	BLOC1S1	416712	SLC22A7
418335	GSK3A	396134	MET	428696	GPR83L	107050760	LOC107050760
427946	ATN1	770870	LIPML3	431264	S1PR3	423458	WARS
421733	NUS1	415917	MAPKAPK3	427641	TRPC7	768522	GSPT2
420243	COX6C	426289	POLR2I	107049322	LOC107049322	107051159	LOC107051159
395134	NDC80	418435	CHCHD3	107050322	LOC107050322	430411	SLC39A8
107055707	LOC107055707	107055509	LOC107055509	107055223	LOC107055223	415643	ENKD1
421719	HDDC2	428847	TMEM86A	101751647	GIMAP7L5	417219	COQ4
395764	CASP1	771783	GSR	396204	CCN3	107057374	LOC107057374
107053022	LOC107053022	101750166	GLOD4	107056773	LOC107056773	420237	MTERF3
101751179	LOC101751179	107053549	LOC107053549	417071	SBF1	100857684	C7orf49
417874	LIN7A	428527	DSC1	423767	ABCG2	107051775	LOC107051775
422497	PLK4	421605	ARL14EP	771552	PLA2G4EL5	771297	SCN4A
101747487	OCEL1	107050654	LOC107050654	107055325	LOC107055325	107057630	LOC107057630
107055646	LOC107055646	416624	OTOA	107056093	LOC107056093	423050	NRIP2
396242	COL9A3	420505	SPAG6	421494	DESI2	107053696	LOC107053696
426402	PUF60	107053286	LOC107053286	107049168	LOC107049168	107049175	LOC107049175
420994	ERP44	102466687	MIR6582	423385	NRXN3	420762	VPS41
422105	MRPL27	423261	SLC39A9	419675	NT5C1A	100857958	PBXIP1
101748202	LOC101748202	107051100	LOC107051100	771551	SUB1L1	395297	FZR1
424939	PRSS56	107049208	YIF1B	419997	PSMB3	417160	SURF6
768911	RSL24D1	107050733	LOC107050733	396178	HOXD12	107050689	LOC107050689
424716	CTH	415866	NFAT5	771117	SCARA3	101749767	LOC101749767
422419	NPY5R	416940	KLHL22	418282	PIANP	107054429	LOC107054429
417399	PCTP	107048996	CDNF	107049194	LOC107049194	100859600	C3orf33
421039	CEP76	425900	ANKRD12	101749071	PROX2	423325	KIAA0391
416575	PLK1	428836	DISP2	396530	ATP1A1	107050044	LOC107050044
424983	ECT2	424836	TSPEAR	417904	CEP83	396438	TGFB3
427404	DCTN3	107050860	LOC107050860	418466	LIPI	107057459	LOC107057459
107051201	LOC107051201	415658	PSKH2	429144	PIGZ	425306	LAP3
772069	SPACA9	107049071	LOC107049071	769825	MSMP	107051153	LOC107051153
424598	PRDX1	416698	SLC35B4	100858236	MADCAM1	426873	ATF1
423555	DLGAP5	771273	MRPS36	107055248	LOC107055248	101751159	LOC101751159
415943	DNAH1	424518	GTF2B	770705	LOC770705	107052925	LOC107052925
427652	PITPNC1L	420598	SNX13	374187	PTCH2	107054154	LOC107054154
428137	EMILIN3	424860	PAK2	107049121	LOC107049121	107049466	LOC107049466
403120	IFI6	428538	ERD2L	771891	REEP2	417488	CLIP2
107050789	LOC107050789	395762	PPP1R9B	416907	HPS4	107050637	LOC107050637
770034	EDEM2	107055347	LOC107055347	422609	LOC422609	107057632	LOC107057632
419177	RPN2	107052222	LOC107052222	100858673	BZFP2	420208	CA3A
427006	ZP2	102466688	MIR6585	101751329	LOC101751329	107051637	LOC107051637
422562	SAP30	107050514	LOC107050514	422247	ARHGEF6	770135	UQCR11
107052088	LOC107052088	427122	ERAP1	396132	GDF3	424594	MUTYH
418342	B4GALT3	417568	SARM1	107050551	LOC107050551	101749876	ARL14
415927	TRAIP	423279	EIF2S1	107054422	LOC107054422	107050576	LOC107050576
416237	UBLCP1	414780	XYLT2	101750380	LOC101750380	770192	MIER2
107051489	LOC107051489	395489	C1H21ORF91	427535	AGRP	107053123	LOC107053123
107055492	LOC107055492	417559	PRPF8	101747293	LOC101747293	419891	FANCE
418710	RPL31	418438	DCAF6	426154	BTF3	421125	LOC421125
768462	LOC768462	424842	FARP2	107055278	LOC107055278	416955	YWHAH
107050147	PDKI2	420524	RSU1	693259	BLEC2	418248	RBM17
768517	TESMIN	101747855	LOC101747855	422037	NEIL2	426566	PATL1
415385	MCEE	769963	PAFAH2	107054665	LOC107054665	107050703	LOC107050703
417623	RFLNB	101751358	LOC101751358	107056860	LOC107056860	107054884	LOC107054884
107051075	LOC107051075	416051	ARPC4	417037	KIFC1	422427	DDX60
777855	MIR34A	396466	NGF	768251	AMY1AP	771073	C14H7ORF62
770048	COMMD4	416621	CDR2	107055026	LOC107055026	422496	HSPA4L
424177	GALNT3	107051300	LOC107051300	769635	FDXR	419614	GNL2
424720	TYW3	771253	TMEM38A	423703	NUDT13	107049249	CD63
107053215	LOC107053215	427356	ZDHHC21	100858282	CLC2EL4	421403	LRPPRC
107049070	LOC107049070	423255	SIPA1L1	107057266	LOC107057266	428616	CLVS2
428534	SOX17	429091	MCOLN3	769451	ACD	423670	ERLIN1
100857289	TSR1	426776	BAG4	423842	MMS19	107055758	LOC107055758
418095	DRAM1	100861414	USF2	396418	CAPZB	427365	PLAA
421885	COL21A1	422346	NXT2	107057045	LOC107057045	424325	ACVR1C
107053399	LOC107053399	417686	TEKT1	422030	OvoDA1	107057465	LOC107057465
107052167	LOC107052167	421181	TBC1D22B	771791	CTSE	101751783	LOC101751783
425789	CIRBP	106182184	DMB1	429029	TBR1	415933	RAD54L2
107055041	TMEM218	107056989	LOC107056989	415807	HSD17B2	431558	UBTD1
426519	RUFY1	422594	COPS4	416926	DGCR2	107052373	LOC107052373
419082	STIM1	421291	MSH6	769918	GMEB1	424527	ZNHIT6
424635	NRDC	427656	LOC427656	419768	BACE1	426249	ENPP7
107052349	LOC107052349	421956	LINC00954	426885	HDAC7	772260	COX7A2
431480	C10H15ORF58	771902	C20H20ORF112	419780	IFT46	107049642	LOC107049642
425664	SELENBP1	107054305	NAERS	426774	ASH2L	101749173	LOC101749173
420988	PDCD6	107051778	LOC107051778	395334	OPN4-1	101749597	LOC101749597
423561	CNIH1	417649	MYO19	428434	EVX1	100859302	LOC100859302
374186	UFD1	416110	EDEM1	107050299	LOC107050299	417229	NAIF1
374202	TBX3	426055	CAPS	422537	INTS12	419450	PGD
107057127	LOC107057127	396447	PPIB	107052754	LOC107052754	107050734	LOC107050734
771857	CDC23	427017	PRKAB2	426344	LOC426344	100498688	MIR3531
396412	GDF2	428837	PAK6	373898	PALD1	107055354	LOC107055354
421226	BUB1	771533	SLC39A11	422900	TMEM129	101750075	TMED6
107050212	LOC107050212	107052158	LOC107052158	396214	PLP1	423046	IPO7
419865	WDR77	424714	SRSF11	107053258	LOC107053258	378899	FTL
107050538	LOC107050538	100859557	NCAPG2	107057243	LOC107057243	414845	CDH3
107056367	LOC107056367	107057047	LOC107057047	107056542	LOC107056542	107052170	LOC107052170
424342	GPSM2	107051894	LOC107051894	425860	SLC16A13	107052514	LOC107052514
107056205	LOC107056205	420463	KLF6	421009	ZNF516	107052184	LOC107052184
107057603	LOC107057603	418700	LYGL	428537	MOS	769121	LOC769121
427859	ZNF277	427097	FAM105B	101749275	LOC101749275	428801	FOXI3
417250	EHMT1	107052096	LOC107052096	428661	SELENOI	107049368	LOC107049368
768812	DHX32	417848	CTSEAL	422905	SPON2	418577	TSPAN7
107050765	PRPF31	107053135	LOC107053135	420086	ZAP70	419195	PKIG
107057602	LOC107057602	416978	COX6A1	426673	ATP5B	100857521	SLC6A14
415647	FAM192A	423532	DAAM1	395363	AvBD3	101750043	LOC101750043
107056305	LOC107056305	424521	SELENOF	107052571	LOC107052571	100859371	PRG4
770607	DNAJC28	426557	RGS8	101751755	LOC101751755	107051493	LOC107051493
419507	PPIH	776282	PPIA	100858919	LOC100858919	395447	DDX4
423871	NT5C2	107055198	LOC107055198	420099	MED16	417501	NUP88
770898	CASTOR1	422325	NEXMIF	107053771	LOC107053771	419624	MAP7D1
107054071	LOC107054071	416147	LOC416147	395428	MBD4	419079	HBBR
769245	CLDN19	420610	TOMM7	101750734	LOC101750734	395993	GFRA2
426428	MANSC1	396317	ALPL	417295	UAP1L1	107050395	RNF115
426630	AGBL2	107056449	LOC107056449	419292	CDK5RAP1	107056491	LOC107056491
423976	ALDH18A1	101749253	LOC101749253	107051848	LOC107051848	101751209	OR14A16L12
771555	SCN1A	102465406	MIR6691-1	420779	LANCL2	772187	C14orf2
423088	PHLDA2	420299	RHPN1	107057290	LOC107057290	421348	EPRS
419524	CDCA2	423357	DLST	770884	ARFIP1	424089	WDR12
421385	MRPS10	417374	ITGB4	428908	WDR25	421443	MRPL14
768913	CHEK2	101747645	LOC101747645	101749593	LOC101749593	421147	TIMM17B
422043	MCM3	414745	CDH2	427666	C1QTNF8	769785	AIPL1
419752	ARHGEF12	395270	MOCS1	770140	CTIF	107056823	LOC107056823
395569	GDNF	422046	CYP2AC1	418032	MICALL1	396524	COL9A2
416057	QARS	101750667	LOC101750667	423719	LOC423719	373998	CRYBA4
427350	PUM3	107051336	LOC107051336	107049198	LOC107049198	421586	TCP1
107056395	LOC107056395	107052857	LOC107052857	107051559	LOC107051559	770302	UCHL1
107051512	LOC107051512	415522	SELENOS	101749444	LOC101749444	418976	KBTBD3
416717	SYNDIG1	107050499	LOC107050499	100315725	MIR1583	415355	FBXO22
100859589	LOC100859589	422704	METAP1	424213	ZNF142	424506	BRDT
776856	AKAP8L	107050603	LOC107050603	422041	EFHC1	107053308	LOC107053308
107052872	LOC107052872	107056777	UACAL	416017	RPN1	426098	GATAD2B
416031	TXNRD3	423861	MFSD13A	107052697	LOC107052697	101748986	LOC101748986
102466833	MIR7477	374255	MRPL23	101752064	LOC101752064	772393	ANXA4
100857237	MIF	417707	NAMPT	107052331	LOC107052331	421173	LGR6
424196	GJD3	426928	ENPP3	107055861	LOC107055861	770862	CYSRT1
417304	DHRS7C	418605	RPS6KA3	419909	C26H6ORF125	107053108	LOC107053108
107055966	LOC107055966	421829	CGA	428148	LAMA5	395734	RHOB
427737	YF6	428724	ETFDH	100873158	NAB2	100859518	LOC100859518
424009	SPAG16	423898	HABP2	107057641	OPA3	425805	NGFR
424910	CLDN1	100856846	TRNAY-GUA	101751655	LOC101751655	419474	MINOS1
768830	CKS2	107055080	LOC107055080	107055609	LOC107055609	107054601	LOC107054601
101747850	LOC101747850	418167	USP18	416348	RBM27	421465	RMDN2
424854	GAL3ST2	422499	ABHD18	427631	ADRA2BL2	415408	PYGO1
427881	HIST1H2A3	421396	HAAO	107049615	LOC107049615	107056876	LOC107056876
421849	TTK	422456	GAB1	107053478	LOC107053478	421353	RRP15
417254	NELFB	107051606	LOC107051606	107051038	LOC107051038	418624	PIGA
425107	LGALS2	107054837	LOC107054837	107050188	LOC107050188	101749419	LOC101749419
107057251	LOC107057251	426854	TXNL1	404529	GJA4	426986	MAPK8IP3
418379	DCBLD2	776208	CHIR-AB-600	420181	C2H8ORF84	107051035	LOC107051035
101751647	GIMAP7L5	107050366	LOC107050366	417825	TBK1	395831	EFNA2
418191	PYROXD1	421861	TMEM30A	100859576	LOC100859576	107056594	LOC107056594
107056773	LOC107056773	418882	CKAP2	771299	EXD1	100857474	LOC100857474
107054565	LOC107054565	100859595	RBM15	107050218	LOC107050218	423291	FAM98B
771837	GTF2H3	427034	HIKESHI	771481	BBS7	420954	C2H18ORF21
415494	MFGE8	107048999	LOC107048999	107053792	LOC107053792	423902	DCLRE1A
107049503	RPS5	395887	AMH	107049084	BPIFB6	419830	LOC419830
100858058	SNPH	416549	ZNF598	424580	RNF220	421325	CNIH4
421494	DESI2	107052306	LOC107052306	107050620	LOC107050620	418942	MIPEP
418606	EIF1AY	101751780	LOC101751780	421426	SAYSD1	420276	EBAG9
415869	PSMD7	107053409	LOC107053409	101747780	LOC101747780	107054041	DMRTA2
423385	NRXN3	395153	PTPRU	101750144	PHF13	420196	MRPL53
100857694	FMO5	415952	CENPP	107057123	LOC107057123	107050384	LOC107050384
422770	GABRA4	420077	SF3A2	417852	KCNMB4	107049607	LOC107049607
107053779	LOC107053779	107050751	LOC107050751	422146	GPR174	395486	POLR2F
419997	PSMB3	107051581	LOC107051581	420563	BET1	423586	PSMC6
107049270	ANKRD13D	396085	NF1	424404	MGST3	772154	OTOGL
417213	ODF2	428403	GARS	102465336	MIR6579-2	421932	YWHAQ
396178	HOXD12	101748974	LOC101748974	107050886	LOC107050886	418430	PROS1
771117	SCARA3	101749375	NRIP1	417271	WDR31	772075	XIRP2
101749071	PROX2	395410	ABL2	107057188	LOC107057188	419337	PFDN4
428839	NA	418241	KIAA0930	416823	SNRNP35	769754	GTF2H5
418672	GTPBP6	422224	LOC422224	107055339	LOC107055339	420103	POLR2E
107055248	LOC107055248	419527	DOCK5	107052041	LOC107052041	395194	TLN1
418540	WDR4	421061	COLEC12	419571	KDM1A	107056379	LOC107056379
107049121	LOC107049121	107056486	LOC107056486	107054983	LOC107054983	107052908	LOC107052908
416907	HPS4	396202	NRCAM	107050881	LOC107050881	107050397	LOC107050397
418264	PARP11	100859108	STAMBPL1	373975	IRX2	427664	RAI1
415531	SLC51B	395326	NFIL3	107054478	LOC107054478	101749696	LOC101749696
107054982	LOC107054982	107055915	LOC107055915	423499	LOC423499	423142	ORAOV1
107049687	LOC107049687	420774	HECW1	107049725	LOC107049725	107051078	LOC107051078
422609	AGPAT9L	107050434	LOC107050434	107050768	LOC107050768	107054691	LOC107054691
424531	MCOLN2	420716	LOC420716	107056303	LOC107056303	417261	MRPL41
107054870	LOC107054870	428048	FBXL3	769748	ZDHHC1	101748342	FAM196A
100858673	BZFP2	420714	TRAK1	100315967	MIR1640	107051328	LOC107051328
101750881	LOC101750881	416285	MGAT4B	107055251	LOC107055251	430017	VH26L10
107050551	MAP2K7	100049618	FCER1G	107050423	LOC107050423	771303	LOC771303
395890	NES	429092	PIF1	107052214	LOC107052214	416288	CANX
107054422	LOC107054422	107050911	MYPOP	416332	KIF3A	768536	TAAR1
101750430	LOC101750430	107051030	LOC107051030	769141	MICU1	100858934	LOC100858934
693259	BLEC2	422660	UGT2A3	414871	KCNH6	107056350	LOC107056350
422037	NEIL2	423704	P4HA1	421160	LAD1	419964	MAP3K14
771780	SMPX	418417	PLCXD2	427722	FBXO21	420287	UTP23
417092	MVB12B	418532	C2CD2	417118	STOM	777827	MIR15B
423162	PRR5L	419635	ZMYM4	420644	OXNAD1	107050757	LOC107050757
772284	NDC1	421660	DYNLT1	396181	ITGB2	101750948	LOC101750948
107054665	LOC107054665	107054187	LOC107054187	101749691	LOC101749691	415848	GALNS
107056860	LOC107056860	100315934	MIR1795	775985	BEND6	101750448	ANKRD66
418119	MRPS33	421455	TJAP1	420695	CCR5	404534	UTS2B
107052434	LOC107052434	769661	ATF7	395076	CDKN2B	107049817	LOC107049817
768251	AMY1AP	420309	DENND3	427957	SLC19A2	424359	UCHL5
415459	RAMAC	378789	SLC15A1	395797	ENTPD2	404271	ANXA1
769635	FDXR	101748706	LOC101748706	107055356	LOC107055356	107051085	CYHR1
772264	SRSF1	107057175	BORL4	420682	SH3BP5	416735	ANKEF1
107056258	LOC107056258	428689	MARS2	768712	TBC1D16	107057527	LOC107057527
416103	TRNT1	772027	RSBN1	107053026	LOC107053026	107053073	LOC107053073
426398	THOP1	769291	STK32C	107050161	RENBP	417859	CAPS2
100858282	CLC2EL4	415637	CIAPIN1	107054643	LOC107054643	427206	NSA2
769451	ACD	107051499	LOC107051499	418309	TRBV19	771735	FHAD1
100857281	CPLX2	421625	PPIL4	107052856	NKX2-4	107053830	LOC107053830
414781	XYLT1	418598	KLHL15	100533998	FPGT	101751270	LOC101751270
418948	SKA3	107055161	LOC107055161	416980	PLA2G1B	424699	LEPROT
396418	CAPZB	100857447	GTPBP3	107052854	BCL2L11	100857422	POU3F4
421488	TFB2M	419188	TOMM34	107056033	LOC107056033	378914	CDKN1A
107057045	LOC107057045	771032	C22H8ORF4	416429	SNN	100858687	LOC100858687
777386	PRDM8	417158	RPL7A	107055647	LOC107055647	107054666	LOC107054666
424941	EIF4E2	421314	MCM8	416383	PIAS2	101750392	SRPRB
107057244	LOC107057244	420066	CD320	100859549	LOC100859549	101750469	LOC101750469
101749632	CEP112	101751260	SCEL	101750987	LOC101750987	418842	GPALPP1
769223	LOC769223	428320	TMPRSS9	107053028	LOC107053028	418330	HGD
418631	GEMIN8	101751133	E3SRBP2L2	101751938	LOC101751938	422772	GNPDA2
419912	BAK1	416857	MLXIP	100315865	MIR2129	107049124	LOC107049124
100315831	MIR1770	415627	CFAP20	100857397	LOC100857397	415994	ACTR8
100858122	KCNH2	417186	GPR107	374015	FABP1	107049445	LOC107049445
419261	ARFRP1	424947	ABCC5	421718	HEY2	107054533	LOC107054533
769918	GMEB1	419705	CCDC15	107053659	LOC107053659	418008	SGSM3
426885	HDAC7	416207	BNIP1	107054133	LOC107054133	407089	MASP2
419780	IFT46	422080	RNF213	100859509	LOC100859509	429572	OR14L1P
423146	FADD	100858809	LOC100858809	101751418	LOC101751418	107052471	LIPT2
107053953	LOC107053953	418293	LPCAT3	418556	KDM6A	417541	CCT6A
422537	INTS12	107050592	LOC107050592	395147	EIF2AK2	424926	PSMD1
420354	MTBP	396502	GJA5	770215	DYL2	374110	PTGDS
426344	LOC426344	101748745	FAM180B	419373	ICMT	107054697	LOC107054697
429071	PAPPA2	430189	BLA	107056302	LOC107056302	107051326	LOC107051326
418091	PMCH	420021	VPS25	419761	REXO2	770472	MRPS12
107051347	LOC107051347	418838	DNAJC15	101747543	LOC101747543	101749001	LOC101749001
422900	TMEM129	107050026	LOC107050026	395996	BLMH	101750635	LOC101750635
396214	PLP1	107052228	LOC107052228	768914	CABLES1	101748081	KMT5C
107053258	LOC107053258	422857	WFS1	426008	SLC27A1	395403	TRA2B
427216	MRPS27	107052922	LOC107052922	395526	SOX14	771871	LOC771871
107056556	LOC107056556	421002	CARMIL1	100857901	LRRC4B	395285	NR0B1
428537	MOS	421650	ARID1B	417974	POLDIP3	107052392	LOC107052392
100857659	LOC100857659	107054433	LOC107054433	107056331	LOC107056331	423377	VIPAS39
101749275	LOC101749275	395084	ALC	770678	AGBL5	424558	EBNA1BP2
769693	DMRT1	107053014	LOC107053014	422284	RGCCL	107053752	LOC107053752
417216	CIZ1	395944	LOC395944	427895	HIST1H2A4L4	417765	LSM8
107054807	LOC107054807	423017	DEAF1	424892	BDH1B	107056327	LOC107056327
107053431	LOC107053431	396365	LOC396365	107054096	LOC107054096	428714	ENSGALG00000007530
426772	BRF2	768456	CNTNAP2	771478	ATP5D	107053589	LOC107053589
427444	WDR70	416013	UQCRC1	420160	LOC420160	776149	BIK
770933	TOMM22	107051945	LOC107051945	430589	C25H1ORF43	415539	HACD3
415589	TP53BP1	421408	SRBD1	102466706	MIR6669	107052801	LOC107052801
107054635	LOC107054635	417658	SYNRG	374138	HIPK2	423500	CDCA4
427398	KIF24	417136	SEC16A	100857358	LOC100857358	107053310	LOC107053310
427675	RPS15A	421614	GRM1	107050805	LOC107050805	107053870	LOC107053870
420149	AP1M1	100857707	MED18	425032	DHX36	100859377	PCDHB4L3
101750734	LOC101750734	101750845	LOC101750845	427292	MAT2A	418270	FAM162A
107050339	LOC107050339	107049265	LOC107049265	418789	DZIP1	418900	SERTM1
101749636	LOC101749636	420704	EXOSC7	417339	WDR45B	416463	PSMG3
424915	PCYT1A	395914	XCL1	418455	POGLUT1	107057171	LOC107057171
415968	ISY1	426077	CLUAP1	416861	VPS33A	107056816	LOC107056816
424320	NR4A2	422126	TSEN54	417146	SARDH	101750475	LOC101750475
422152	TAF9B	427809	SMURF2	107056149	LOC107056149	107054301	LOC107054301
395689	ENO2	429100	CMPK1	419508	CCDC30	107050947	LOC107050947
107051523	LOC107051523	107055468	LOC107055468	107049196	LOC107049196	768618	NDRG4
427125	CZH5ORF63	107053572	LOC107053572	395920	RREB1	428462	NPSR1
100859008	RASSF10	422136	OCRL	107055211	LOC107055211	395832	TGFB1I1
107052193	LOC107052193	415993	CHDH	107051533	LOC107051533	100859749	SLC25A51
770884	ARFIP1	775999	LOC775999	107056218	LOC107056218	427422	GOLPH3
107055364	LOC107055364	421313	TRMT6	771574	PLA2G4EL2	107053693	LOC107053693
771773	AVPR1A	419649	PTP4A2	416310	TXNDC15	100858108	PAF1
420614	NUPL2	418837	EPSTI1	107050946	LOC107050946	422971	SLC17A6
427666	C1QTNF8	769997	NAF1	418768	METTL21C	107049679	LOC107049679
770140	CTIF	107055691	LOC107055691	423577	ATL1	427538	HYDIN
107050701	LOC107050701	415631	KATNB1	770036	HOGA1	416114	RAD18
415937	USP4	416880	ALDH2	100858946	CACNA2D4	771781	TBC1D20
418032	MICALL1	428389	TAF2	107051928	LOC107051928	418175	STRAP
415705	NECAB2	420271	RSPO2	424914	TCTEX1D2	107054956	LOC107054956
107051559	LOC107051559	428946	SAMD8	100858127	LHFPL3	107054348	LOC107054348
419245	PPDPF	417106	RABGAP1	428093	GPR83	107049719	LOC107049719
426781	ADAM9	418718	SLC9A4	107052757	LOC107052757	374005	HCRT
100315725	MIR1583	417936	CNOT4	769478	LOC769478	107054193	LOC107054193
424213	ZNF142	404292	POLG	430411	SLC39A8	416566	AQP8
416017	RPN1	107056225	LOC107056225	415643	ENKD1	771294	CDK7
107057605	LOC107057605	768555	MVK	107056471	LOC107056471	107054338	LOC107054338
107056797	LOC107056797	101749745	LOC101749745	107052886	LOC107052886	420161	MYDGF
107055861	LOC107055861	395078	ALG6	416709	PEX6	107052461	TIMM10B
419909	C26H6ORF125	420272	EIF3E	100858944	LOC100858944	100857724	DM5L
101748082	MROH2AL4	771615	MRPL57	424143	WIPF1	395327	HOXA11
428175	KLHL21	101751268	LOC101751268	429269	MKNK2	107055349	FCHO1
769338	DUT	396083	SYT1	100857684	C7orf49	101747725	LOC101747725
101751655	LOC101751655	395708	LYG2	107055887	LOC107055887	100313497	CHIR-AB-487
101749321	LOC101749321	107049743	LOC107049743	107049331	LOC107049331	428896	NGB
107055684	LOC107055684	107051087	LOC107051087	107049175	LOC107049175	101748329	LOC101748329
427631	ADRA2BL2	419900	UHRF1BP1	107053744	LOC107053744	415461	BTBD1
100858639	CLPB	418294	C1S	100857958	PBXIP1	374159	ATP5A1Z
419710	CDON	378799	MSH2	101752065	LOC101752065	417275	POLE3
420830	TPMT	107052019	LOC107052019	107056662	LOC107056662	101747742	LOC101747742
107049615	LOC107049615	422465	ZNF827	417160	SURF6	107050149	LOC107050149
418937	NUP58	101751961	LOC101751961	100859600	C3orf33	419617	MEAF6
100858985	GPR61	107055321	STAP2	100858753	LOC100858753	100859408	MHCIA1
107050188	LOC107050188	107051447	LOC107051447	107057389	LOC107057389	100859845	ATG101
419321	C20H20ORF85	769797	RAP2A	107056966	LOC107056966	107050287	LOC107050287
428713	POLR1D	418226	TSPO	107050044	LOC107050044	419229	CABLES2
107055472	LOC107055472	418209	LOC418209	107057113	LOC107057113	424408	DARS2
107053170	LOC107053170	107055267	LOC107055267	427575	GRM2	396546	HMX1
771460	CTNNBIP1	107051063	LOC107051063	107057026	LOC107057026	423965	MGMT
107050620	LOC107050620	107053724	LOC107053724	768542	TMEFF2	107056204	LOC107056204
415475	MESD	107050157	LOC107050157	107056445	LOC107056445	419222	CDH4
101747780	ZNF398L	422890	MXD4	107049205	LOC107049205	396011	DNMT1
101750144	PHF13	107052431	LOC107052431	396438	TGFB3	777853	MIR141
107057123	LOC107057123	107053618	NA	107049706	LOC107049706	429811	KLF3
417852	KCNMB4	107054063	LOC107054063	418759	ING1	107051081	LOC107051081
373960	SMYD1	427508	SV2B	425306	LAP3	425012	KPNA4
107053991	LOC107053991	423420	CHGA	421297	ALK	419674	PABPC4
107053377	LOC107053377	419385	LTBP4	107052925	LOC107052925	419878	PHTF1
420563	BET1	421289	FBXO11	419999	PIP4K2B	426225	BCCIP
424404	MGST3	100859376	PFDN5	777806	MIR194-1	431400	NRARP
107050886	LOC107050886	107052968	LOC107052968	428198	EPHA8	424165	BBS5
419467	ALDH4A1	107055963	LOC107055963	107056183	LOC107056183	430595	TUT1
419051	SLCO2B1	419144	MANBAL13	415756	LOC415756	768421	HK3
419358	NA	422014	CENPO	107054154	LOC107054154	426666	MRPS21
107052041	LOC107052041	107049438	LOC107049438	428937	NRG3	107051019	SMG9
768614	IFA3L	420254	AZIN1	107049466	LOC107049466	418582	PRRG1
107050881	LOC107050881	419966	NMT1	417763	TSPAN12	419811	LAMTOR5
373975	IRX2	101747377	LOC101747377	107049953	LOC107049953	374098	KCNIP2
429090	WDR63	771030	LOC771030	107050637	LOC107050637	420267	LRP12
107053466	LOC107053466	107050228	LOC107050228	107057632	LOC107057632	395515	TXLNB
107050768	LOC107050768	107052432	LOC107052432	107054370	TCTA	416966	C15H12orf43
101751416	LOC101751416	417387	MBTD1	107051637	LOC107051637	395770	TRHR
769748	ZDHHC1	421246	RIN2	770135	UQCR11	428952	HIF1AN
101751649	C8orf59	107056016	LOC107056016	107051925	LOC107051925	431092	LOC431092
395823	KIF4A	107051544	LOC107051544	107050576	LOC107050576	107055239	LOC107055239
422006	C3H2ORF70	430443	LOC430443	770192	MIER2	415752	UQCRFS1
419139	UQCC1	107055275	CDK5R1	107054859	LOC107054859	107049672	LOC107049672
101747310	LOC101747310	416868	RAD9B	100857333	GP1BA	107052824	LOC107052824
417898	UBE2N	107055142	CIART	421792	LOC421792	107051348	LOC107051348
422976	DBX1	107053360	CDK2AP2	418248	RBM17	430112	ANKRD33
772383	FGGY	395601	SIX4	107051032	LOC107051032	424524	ODF2L
416609	COQ7	107057310	LOC107057310	100859766	PLAGL2	424195	STK11IP
770243	SRP9	417031	PLBD2	101749107	C11orf63	424401	LOC424401
428268	LAMB3	416570	TNRC6A	107054282	LOC107054282	428388	KLHL38
395970	FTH1	107055895	LOC107055895	101748709	LOC101748709	419432	KLHL17
416137	UBE2D2	771996	CIPC	422427	DDX60	415655	NUTF2
423342	COQ6	428366	ZBTB10	107055190	LOC107055190	421177	ELF3
425042	EIF2A	107055397	LOC107055397	771073	C14H7ORF62	107050820	LOC107050820
107049494	WBP1	771693	TNIP3	422496	HSPA4L	415991	TKTL1
417118	STOM	418312	WARS2	107049249	CD63	107051540	LOC107051540
420644	OXNAD1	416218	NHP2	426315	ZC3HAV1	428954	PKD2L1
770460	C8H1ORF146	415398	MYO1E	101751992	LOC101751992	100857878	LOC100857878
107049863	LOC107049863	770707	LOC770707	423123	RAB3IL1	107054652	NHLRC4
416584	NSMCE1	427393	MARVELD2	100858361	HSD11B2	107056478	LOC107056478
426109	ANP32E	107055281	PDK2	423789	LIPA	693263	PGLYRP2
775985	BEND6	378895	STX2	424325	ACVR1C	107055723	LOC107055723
422165	AR	426133	PSMD3	416658	C14H7orf26	420069	APBA3
770943	SCTR	107055368	SSBP4	107053534	LOC107053534	101751184	CCDC27
771027	LLPH	107056571	LOC107056571	429470	SCRIB	771966	C1QL3
100858159	AOC1	424218	TMBIM1	107057054	LOC107057054	102465313	MIR6544
417733	ALG12	427683	KLHDC10	422050	OPN5L2	100315793	MIR1705
769794	SF3B5	424676	CYP2J23	770756	GRAP2	107054573	LOC107054573
419556	SNRNP40	419047	MANSC4	768477	LOC768477	772057	C1H12ORF73
426151	CAPRIN1	424973	MFN1	107054072	LOC107054072	107054793	LOC107054793
107050161	RENBP	107050321	LOC107050321	426611	C4	395824	VDHAP
420154	UHRF1	107052005	LOC107052005	422313	ASB12	107050803	LOC107050803
107051754	LOC107051754	107055029	LOC107055029	428067	TNFSF11	107050888	LOC107050888
424844	PPP1R7	420444	RBM33	414140	AMY2A	107056597	LOC107056597
423793	KIF20B	428913	ZBTB42	107054211	LOC107054211	420928	CMBL
423734	KAT6B	101750779	LOC101750779	419112	LOC419112	418451	IGSF3
420220	C8orf88	107056042	LOC107056042	417342	C18H17orf62	100315854	MIR101-2
107052856	NKX2-4	428750	NEIL3	431558	UBTD1	107054698	LOC107054698
416980	PLA2G1B	420667	CMTM6	431299	KRT75L2	107050146	LOC107050146
107052854	BCL2L11	107052494	LOC107052494	107052373	LOC107052373	415683	PDPR
771528	RPL38	107053280	LOC107053280	424883	PLSCR1	425977	PRCC
424214	PLCD4	420312	TRAPPC9	101750488	C12orf74	420416	PLCD1
100859549	LOC100859549	424304	GTDC1	107051579	LOC107051579	426805	POLR1E
101750987	LOC101750987	100858408	DECR2	107051482	LOC107051482	421447	EPHX1L
422644	UTP3	107049557	LOC107049557	417622	VPS53	107051266	LOC107051266
100315865	MIR2129	418760	ANKRD10	772260	COX7A2	428173	DNAJC11
421718	HEY2	107052513	LOC107052513	107049642	LOC107049642	431053	WBSCR22
427159	CWC27	424482	HCCS	768854	ATP6V0E1	101749532	LOC101749532
420720	GLB1	423166	C5H11orf74	417401	TRIM25	424652	GLIS1
428446	POMGNT2	421960	SDC1	429055	HENMT1	419138	CEP250
107052874	LOC107052874	423578	SAV1	426381	EED	427445	EGFLAM
107052159	LOC107052159	693248	MAF	768736	PANX3	770960	CABP7
395147	EIF2AK2	430350	CDK5RAP3	418049	TST	416306	FBXL21
107054426	LOC107054426	421909	ACP1	107050734	LOC107050734	396251	THRA
101752017	ARRDC5	107054906	LOC107054906	422200	FUNDC2	423225	SPTBN5
107056302	LOC107056302	777842	MIR205B	107051959	LOC107051959	107053944	LOC107053944
427559	MAP1LC3B2	100859611	LOC100859611	417738	MOV10L1	769808	TMEM8B
418893	FREM2	107056850	LOC107056850	107052170	LOC107052170	107049756	LOC107049756
419761	REXO2	107054751	LOC107054751	100315780	MIR1682	396027	RELA
101747543	LOC101747543	417427	HELZ	107054111	LOC107054111	107052994	LOC107052994
395996	BLMH	101750270	MROH2BL20	107054397	LOC107054397	107052251	LOC107052251
100858082	LOC100858082	107049247	INHBE	419414	TMEM88B	107055144	FAM189B
408048	PCDH10	423508	MTHFD1	107051329	LOC107051329	107051734	LOC107051734
107052841	LOC107052841	107051156	LOC107051156	395097	IGF2	419140	EIF6
102465359	MIR6616	107052843	LOC107052843	428801	FOXI3	429253	DCAF8
422089	TMC6	769646	LOC769646	107049368	LOC107049368	107057106	LOC107057106
417230	SLC25A25	107056271	RTKN	416021	EEFSEC	776018	LOC776018
378912	RGS2	771315	CRCBL	395090	TNFRSF8	430731	ZNF226L
426008	SLC27A1	423424	BTBD7	418884	THSD1	107053161	LOC107053161
415806	SDR42E1	107049890	LOC107049890	101747454	BLB2	107052707	CEBPD
107054400	LOC107054400	395806	PTCH1	107051493	LOC107051493	100858801	C20orf27
395526	SOX14	107050906	LOC107050906	107054767	LOC107054767	416079	PSMD6
100857901	LRRC4B	107054667	LOC107054667	419993	CALCOCO2	100858131	LOC100858131
100499189	CSF1	428349	SUGP1	417619	NXN	107055083	LOC107055083
419124	PIGU	416352	JAKMIP2	107053157	CGREF1	101748294	LOC101748294
417974	POLDIP3	416683	CPA5	419784	CXCR5	107049128	LOC107049128
425536	ESPL1	420219	NECAB1	100857206	LOC100857206	101750527	ADGRF5
419949	TLK2	431336	DUSP16	770839	LOC770839	395670	MEF2A
422457	SMARCA5	107055313	LOC107055313	107050395	RNF115	107051760	LOC107051760
420591	ISPD	107049488	LOC107049488	772040	KIAA0513	423257	COX16
101749252	LOC101749252	395682	ZFHX3	100859723	PI4KB	422082	GAA
771478	ATP5D	417184	FUBP3	107054566	LOC107054566	770049	FUK
102466706	MIR6669	419384	TPRG1L	396082	NR2E1	418601	PRDX4
395626	UCHL3	416495	ATP5MF	101751209	OR14A16L12	772225	SLC25A5
107051310	LOC107051310	419304	NCOA5	772187	C14orf2	426266	GEMIN6
107050805	LOC107050805	420742	HERPUD2	419060	DNAJB13	100859133	PTGES3
416302	HNRNPA0	416996	INPP5J	100194427	CD14	107050094	LOC107050094
771894	TMEM114	420488	ACBD5	101750420	LOC101750420	430600	MHCIA7
417339	WDR45B	420930	CCT5	417927	ANKS1B	107050375	LOC107050375
107051542	LOC107051542	396023	DKK3	421443	MRPL14	422846	LYAR
417146	SARDH	395761	TNNT3	107056067	LOC107056067	107054381	CELSR3
107049866	LOC107049866	107052412	LOC107052412	107056638	LOC107056638	100857732	MAPRE3
418149	CCDC77	416560	E4F1	419471	AKR7A2	395991	LOC395991
420273	EMC2	417986	SNU13	421147	TIMM17B	107050672	LOC107050672
422703	EIF4E	423850	C6H10orf76	107056383	LOC107056383	107051046	LOC107051046
422813	DHX15	107051997	LOC107051997	769785	AIPL1	107055833	LOC107055833
771574	PLA2G4EL2	395844	ALDH1A2	373998	CRYBA4	107057262	LOC107057262
417101	NEK6	423639	FAM149B1	100858200	CCR10	107052957	LOC107052957
423577	ATL1	404671	IL12B	107051597	LOC107051597	107049149	LOC107049149
101749531	RGI3L1	427280	SHB	421586	TCP1	422525	OSTC
107051928	LOC107051928	424647	PODN	107057203	LOC107057203	424296	DARS
428249	DSCAML1	107052970	LOC107052970	107052676	LOC107052676	418448	ZFP92
100857976	S1PR2	427502	TRPM7	424506	BRDT	107057276	LOC107057276
107053622	LOC107053622	420413	GIMAP6	107051374	LOC107051374	396030	BMPR1B
424914	TCTEX1D2	100859647	CCDC96	428513	TSHZ1	418071	POLR3B
777443	WDR83OS	422557	TENM3	101752007	LOC101752007	107050967	LOC107050967
428093	GPR83	417839	MDM1	419121	GGT7	107055095	LOC107055095
416757	TELO2	419528	NEFL	107049420	LOC107049420	107049933	LOC107049933
416712	SLC22A7	428842	OLFML1	416928	IGLL1	107052478	LOC107052478
107052046	LOC107052046	107051107	LOC107051107	101750148	LOC101750148	107049624	REEP4
423082	TSG101	419782	C11orf88	421173	LGR6	424517	KYAT3
423458	WARS	420399	SNAP47	416673	NLRC3	415847	TRAPPC2L
769478	LOC769478	421165	RNPEP	417123	TRAF1	395849	RPL13
768522	GSPT2	431593	HSPB3	424205	NHEJ1	769455	TCLEC2B
107051159	LOC107051159	424203	RETREG2	374123	UBE2I	431620	THAP1
430411	SLC39A8	107053610	LOC107053610	100859518	LOC100859518	419421	UBE2J2
373972	PRPF40A	101748777	SPDYA	425805	NGFR	395370	U2AF1
415643	ENKD1	416386	ABCA3	107054601	LOC107054601	422287	SLITRK4
417219	COQ4	107050472	LOC107050472	421504	MAP1LC3C	101751874	LOC101751874
423937	NSMCE4A	422850	STK32B	416993	MAJIN	107050882	LOC107050882
420237	MTERF3	417771	CAPZA2	770004	CA9	419433	NOC2L
100858354	HIST1H103	107055013	LOC107055013	107056876	LOC107056876	430861	OR14J1L55
107055407	DHH	107051436	LOC107051436	429145	FAM43A	423192	ATG13
429269	MKNK2	419910	ITPR3	107053858	LOC107053858	421546	ARV1
100857684	CYREN	107053403	LOC107053403	418624	PIGA	107054293	LOC107054293
426232	SOCS7	417113	LOC417113	417098	OLFML2A	107049454	LOC107049454
107055887	LOC107055887	107052522	LOC107052522	423129	LPXN	101751294	LOC101751294
[truncated: 4,956 more rows]
