# Supplementary material for: Multi-Omics Association Reveals the Effects of Intestinal Microbiome–Host Interactions on Fat Deposition in Broilers
Source: Front Microbiol. 2022 Feb 17;12:815538. doi: 10.3389/fmicb.2021.815538 (PMC8892104; doi:10.3389/fmicb.2021.815538)
Supplement: Supplementary Figure 1 — Phenotype correlations of serum biochemical indices. Pearson correlations were performed between abdominal fat traits and serum biochemical indices. The upper numbers were the correlation coefficients, while the lower numbers were corresponding P values. Serum biochemical indices and numbers with bold fonts were significantly correlated with abdominal fat traits (P < 0.05), and were clustered into abdominal fat relevant traits (AFRT) for the following association analysis. AFW, abdominal fat weight; AFP, abdominal fat percentage; TG, triglycerides; CHO, total cholesterol; HDL-C, high-density lipoprotein cholesterol; LDL-C, low-density lipoprotein cholesterol; TBA, total bile acid; TP, total protein; ALB, albumin; GLU, glucose; AST, aspartate transaminase; ALT, alanine transaminase; CREA, creatinine; GGT, γ-glutamyl transpeptidase; UA, uric acid. [file Data_Sheet_1.ZIP › Supplementary Materials/Supplementary Table S3.xlsx]

## Sheet: Supplementary Table S3
Supplementary Table S3. The detailed data yield of whole metagenome seqeuncing
#Sample	InsertSize(bp)	SeqStrategy	RawData	RawReads(#)	Low_Q	N_num	Adapter	Duplication	Poly	CleanData (Mb)	Clean_Q20	Clean_Q30	Clean_GC(%)	Effective(%)	NonHostData (Mb)	nonhost%
L1iC13M	350	(150:150)	29713.5	198089824	0.19	6.23	56.02	0	0	29629.5	94.9	89.07	42.61	99.717	822.4	2.77561
H2iC01M	350	(150:150)	31199.6	207997578	0.81	1.71	61.12	0	0	31118.1	96.01	90.89	42.79	99.739	1006.96	3.23593
H2JC13M	350	(150:150)	32772.2	218481662	0.06	2.05	81.66	0	0	32665.9	96.16	91.29	43.23	99.675	1011.36	3.09607
L1DC05M	350	(150:150)	31331.8	208878366	0.78	2.04	87.38	0	0	31211.8	96.46	92.03	43.3	99.617	1013.54	3.2473
L1iC10M	350	(150:150)	29995.4	199969622	0.22	6.47	71.86	0	0	29890.5	95.3	89.85	43.17	99.65	1060.88	3.54922
H2DC11M	350	(150:150)	32228.1	214854196	0.67	4.14	90.54	0	0	32105.7	96.87	92.76	43.92	99.62	1074.92	3.34806
L1JC14M	350	(150:150)	30663.5	204423130	0.56	9.2	83.53	0	0	30538.1	96.19	91.53	43.95	99.591	1082.86	3.54593
H2DC02M	350	(150:150)	29201.3	194675242	0.48	7.95	95.44	0	0	29065.9	96.41	91.97	44.18	99.536	1089.52	3.74845
L1JC11M	350	(150:150)	30548.4	203655730	1.71	7.7	82.41	0	0	30428.9	96.47	92.12	43.73	99.609	1123.32	3.69162
H2DC13M	350	(150:150)	31916.7	212777886	0.06	2.04	122.08	0	0	31765.6	95.99	90.99	44.26	99.527	1158.78	3.64791
L1DC14M	350	(150:150)	34377.6	229183762	1.78	9.43	110.97	0	0	34217.8	96.33	91.84	43.34	99.535	1185.2	3.46369
L1DC01M	350	(150:150)	34134.9	227566070	0.46	2.51	86.65	0	0	34010.2	97.11	93.56	43.42	99.635	1236.28	3.63502
L1DC04M	350	(150:150)	32943.2	219621464	0.48	3.14	80.8	0	0	32827.5	96.87	92.98	44.12	99.649	1236.68	3.76721
H2DC12M	350	(150:150)	34342.4	228949470	0.69	4.5	100.46	0	0	34207.4	96.75	92.54	43.91	99.607	1250.94	3.65692
H2DC09M	350	(150:150)	32520.6	216804268	0.71	4.37	101	0	0	32379.8	96.56	92.22	44.75	99.567	1288.72	3.98001
H2DC01M	350	(150:150)	31855.7	212371020	0.99	3.41	132.51	0	0	31686.2	96.22	91.44	44.39	99.468	1301.82	4.10847
L1DC09M	350	(150:150)	31191.3	207941950	0.76	2.01	135.13	0	0	31010.1	96.15	91.5	45.39	99.419	1335.52	4.30672
L1DC10M	350	(150:150)	38349	255659872	0.42	2.47	130.61	0	0	38174.4	96.22	91.64	43.52	99.545	1335.92	3.49952
L1DC12M	350	(150:150)	31257.2	208381170	1.68	8.16	145.49	0	0	31063.6	96.44	92.09	45.4	99.381	1362.64	4.38661
L1iC01M	350	(150:150)	31840.2	212268364	1.05	10.03	86.51	0	0	31704.2	95.97	91.19	44.65	99.573	1476.34	4.6566
H2iC15M	350	(150:150)	34589.4	230596004	1.84	3.58	82	0	0	34469.6	95.1	89.47	43.84	99.653	1530.7	4.44073
L1JC04M	350	(150:150)	31779.6	211863946	0.53	2.32	146.71	0	0	31588.4	96.5	92.36	45.71	99.398	1567.18	4.96125
H2DC14M	350	(150:150)	33248.2	221654632	0.06	1.95	158.23	0	0	33049.4	95.77	90.65	46.22	99.402	1638.98	4.95918
L1JC05M	350	(150:150)	32000.9	213339036	0.73	1.98	152.85	0	0	31790.2	95.92	91.21	46.27	99.342	1721.38	5.41482
H2iC14M	350	(150:150)	32641.8	217612206	0.45	2.37	113.75	0	0	32481.7	96.55	92.59	45.26	99.509	1726.88	5.31648
H2JC12M	350	(150:150)	30802.1	205347592	0.06	1.89	174.14	0	0	30582.6	95.53	90.27	46.64	99.287	1740.98	5.69272
H2JC14M	350	(150:150)	32817.9	218786076	0.05	2.11	220.75	0	0	32558	96.22	91.53	46.37	99.208	1743.26	5.35433
L1JC01M	350	(150:150)	34122.1	227480456	0.54	3.01	141.62	0	0	33929.3	96.43	92.28	46.96	99.435	1894.18	5.58273
H2iC02M	350	(150:150)	30543.9	203625786	0	1.37	134.48	0	0	30360.8	95.07	89.56	47.13	99.401	1964.5	6.47051
H2iC06M	350	(150:150)	30606.2	204041258	1.09	10.35	141.74	0	0	30389.7	94.83	89.25	46.84	99.293	2073.76	6.82389
L1iC04M	350	(150:150)	34325.2	228834562	0.48	2.54	139.13	0	0	34126.2	96.18	91.94	47.52	99.42	2196.74	6.4371
H2JC01M	350	(150:150)	30170.6	201137364	0.91	3.15	251.96	0	0	29855.2	95.54	90.47	46.7	98.955	2232.04	7.47621
L1JC08M	350	(150:150)	30817.1	205447390	0.69	1.89	212.48	0	0	30538.1	95.53	90.53	47.48	99.095	2248.94	7.36437
L1JC12M	350	(150:150)	30381.5	202543522	1.78	7.78	157.82	0	0	30161	95.48	90.44	48.71	99.274	2332.66	7.73402
H2JC11M	350	(150:150)	31279.4	208529072	0.67	3.89	229.01	0	0	30989.7	95.89	91.16	49.85	99.074	2367.98	7.64118
H2JC02M	350	(150:150)	31220.8	208138940	0.53	9.02	242.15	0	0	30900	95.56	90.67	45.92	98.972	2402.86	7.77624
L1DC11M	350	(150:150)	33257.5	221716786	0	2.35	186.46	0	0	32998.6	95.38	90.37	48.45	99.221	2495.96	7.56384
L1DC08M	350	(150:150)	34269.9	228466158	0.82	2.1	219.7	0	0	33959.3	95.24	90.06	48.2	99.093	2535	7.46483
L1JC09M	350	(150:150)	33351.7	222344380	0.83	2.06	196.87	0	0	33077	95.19	89.97	48.66	99.176	2548.7	7.70535
L1iC08M	350	(150:150)	33460.8	223072166	0	1.36	234.8	0	0	33161.4	95.08	89.5	51.02	99.105	2647.58	7.98392
L1DC13M	350	(150:150)	33107.5	220716430	1.75	8.68	158.86	0	0	32872.3	95.16	89.9	49.23	99.29	2739.94	8.3351
H2iC11M	350	(150:150)	32899.5	219330176	0.43	2.43	227.91	0	0	32590.3	95.79	91.37	49.95	99.06	2872.52	8.81402
H2DC07M	350	(150:150)	33128.7	220857818	0.67	11.02	151.92	0	0	32899.8	95.35	90.17	50.63	99.309	2876.74	8.74394
L1iC05M	350	(150:150)	31145.5	207636654	0	1.42	248.12	0	0	30812.8	94.31	88.31	50.66	98.932	3049.92	9.89824
H2JC09M	350	(150:150)	33039.1	220260906	0.66	4.3	258.22	0	0	32689	95.08	89.93	50.62	98.94	3464.22	10.5975
H2JC06M	350	(150:150)	31521.3	210142056	0.59	9.58	321.95	0	0	31077.5	94	88.15	50.14	98.592	3532.26	11.366
H2iC07M	350	(150:150)	31805.4	212035988	0.5	2.27	246.54	0	0	31458.7	94.84	89.79	51.34	98.91	3574.5	11.3625
L1JC10M	350	(150:150)	30444.3	202961994	0	2.13	238.12	0	0	30104	94.16	88.42	51.69	98.882	3626	12.0449
H2DC06M	350	(150:150)	33685.4	224569394	0.56	9.24	303.47	0	0	33266.1	94	88.08	50.01	98.755	3962.06	11.9102
H2JC07M	350	(150:150)	30744.1	204960500	0.63	3.98	272.57	0	0	30388.7	94.6	89.07	54.48	98.844	4446.62	14.6325
H2DC15M	350	(150:150)	34735.7	231571044	0.07	1.99	403.28	0	0	34244.9	94.59	88.72	56.27	98.587	4812.92	14.0544
L1iC12M	350	(150:150)	31782.2	211881354	0.53	2.27	287.28	0	0	31379.7	94.14	88.59	56.55	98.734	4868.56	15.515
L1iC14M	350	(150:150)	33137.8	220918802	0	1.46	692.61	0	0	32285.1	92.58	85.73	51.96	97.427	5634.06	17.451
H2iC12M	350	(150:150)	30696.3	204641774	0.42	2.13	500.51	0	0	30041.8	93.43	87.78	56.13	97.868	5758.16	19.1671
H2iC13M	350	(150:150)	31951	213006336	0.43	2.35	278.16	0	0	31553.7	93.86	88.32	57.43	98.757	6075.18	19.2535
L1JC13M	350	(150:150)	33894.9	225965958	1.79	9.19	414.13	0	0	33328.9	92.6	85.85	58.98	98.33	6898.3	20.6976
L1iC09M	350	(150:150)	33398.6	222657448	0.5	2.53	497	0	0	32715.2	92.6	86.25	59.95	97.954	7612.96	23.2704
H2JC15M	350	(150:150)	30688.7	204591108	1.58	3.23	112.86	0	0	30527.6	94.8	89.03	44.65	99.475	8499.1	27.8407
H2iC09M	350	(150:150)	32000.9	213339456	0.47	3.38	876.34	0	0	30827.2	89.16	81.35	59.81	96.332	8654.02	28.0726
L1iC11M	350	(150:150)	32805.9	218705900	0	1.4	688.95	0	0	31889.3	89.59	81.24	63.08	97.206	9813.76	30.7744
H2CC12M	350	(150:150)	13599.9	90665882	0.29	1.01	26.49	0	0	13561.5	96.47	91.91	48.19	99.718	11266	83.0739
H2CC13M	350	(150:150)	11995.4	79969136	0	0.31	31.7	0	0	11956.7	97.44	93.62	49.7	99.677	11952.5	99.9651
L1CC13M	350	(150:150)	12154.6	81030462	0	0.47	54.7	0	0	12084.9	97.13	92.98	52.13	99.427	12084.9	100
H2CC02M	350	(150:150)	12146.2	80974666	0	0.34	29.83	0	0	12109	97.53	93.78	50.83	99.694	12109	99.9999
H2CC09M	350	(150:150)	12429.9	82865738	0	0.22	37.14	0	0	12385	97.52	93.73	51.22	99.639	12385	99.9999
L1CC11M	350	(150:150)	12448.8	82991702	0	0.18	14.53	0	0	12430.3	97.76	94.34	51.19	99.852	12406.7	99.81
L1CC01M	350	(150:150)	12545.4	83636050	0.02	0.93	51.63	0	0	12479.5	98.45	95.71	52.11	99.475	12479.5	100
L1CC08M	350	(150:150)	12550.3	83668382	0.34	1.51	26.73	0	0	12514.9	98.29	95.39	49.63	99.718	12514.9	100
H2CC14M	350	(150:150)	12585.9	83906284	0	0.21	18.99	0	0	12562.1	97.32	93.38	47.69	99.811	12562.1	100
L1CC05M	350	(150:150)	12612.5	84083308	0.05	1.56	26.8	0	0	12573.7	97.66	94.59	45.47	99.693	12573.7	99.9999
L1CC14M	350	(150:150)	12628.1	84187212	0	0.34	30.49	0	0	12590	97.5	93.72	48.81	99.699	12590	100
L1CC10M	350	(150:150)	12739	84926306	0.35	1.39	54.34	0	0	12670.4	98.42	95.59	52.72	99.462	12670.4	100
H2CC11M	350	(150:150)	12805.2	85367938	0	0.11	25.19	0	0	12772.8	97.34	93.5	47.56	99.747	12772.8	100
L1CC09M	350	(150:150)	13045.7	86971508	0.36	1.59	31.63	0	0	13004.2	98.34	95.52	47.14	99.682	13004.2	99.9999
H2CC06M	350	(150:150)	13300.7	88671170	0	0.31	17.74	0	0	13278.7	97.53	93.8	48.12	99.835	13278.7	100
L1CC04M	350	(150:150)	13459.9	89732370	0.04	1.46	38.12	0	0	13408.7	98.19	95.53	44.94	99.62	13408.7	100
H2CC07M	350	(150:150)	13608.9	90725910	0	0.21	61.1	0	0	13535.8	97.5	93.61	57.09	99.463	13535.8	100
H2CC01M	350	(150:150)	14462.3	96415286	0.12	0.68	64.7	0	0	14378.8	97.66	94.05	50.78	99.422	14368.7	99.93
H2CC15M	350	(150:150)	31425.5	209503044	1.87	3.48	37.14	0	0	31368.7	95.69	90.06	49.33	99.82	25629.6	81.7042
L1CC12M	350	(150:150)	28832.7	192218124	0.03	8.78	119.85	0	0	28686.3	96.37	91.42	52.05	99.492	28660.4	99.9098
