# Supplementary material for: Multi-Omics Association Reveals the Effects of Intestinal Microbiome–Host Interactions on Fat Deposition in Broilers
Source: Front Microbiol. 2022 Feb 17;12:815538. doi: 10.3389/fmicb.2021.815538 (PMC8892104; doi:10.3389/fmicb.2021.815538)
Supplement: Supplementary Figure 1 — Phenotype correlations of serum biochemical indices. Pearson correlations were performed between abdominal fat traits and serum biochemical indices. The upper numbers were the correlation coefficients, while the lower numbers were corresponding P values. Serum biochemical indices and numbers with bold fonts were significantly correlated with abdominal fat traits (P < 0.05), and were clustered into abdominal fat relevant traits (AFRT) for the following association analysis. AFW, abdominal fat weight; AFP, abdominal fat percentage; TG, triglycerides; CHO, total cholesterol; HDL-C, high-density lipoprotein cholesterol; LDL-C, low-density lipoprotein cholesterol; TBA, total bile acid; TP, total protein; ALB, albumin; GLU, glucose; AST, aspartate transaminase; ALT, alanine transaminase; CREA, creatinine; GGT, γ-glutamyl transpeptidase; UA, uric acid. [file Data_Sheet_1.ZIP › Supplementary Materials/Supplementary Table S4.xlsx]

## Sheet: Supplementary Table S4
Supplementary Table S4. The basic assembly statistics of whole metagenome sequencing data
Statistics of metegenome assembly		Statistics of ORF predictions
Scaffolds (Average)	66040	Total ORFs	7876456
Total length ( bp)	8070688737	Average ORFs	97240
Average length ( bp)	1508.76	Gene catalogue	2439265
Longest length ( bp)	913039	Complete ORFs number	463420
N50 length ( bp)	1863.06	Complete ORFs precent	0.19
N90 length ( bp)	625.91	Total length (Mbp)	1367.07
Scaftigs (Average)	62779	Average length (bp)	560.44
Total length ( bp)	6929193793	GC percent	0.486
Average length ( bp)	1363
N50 length ( bp)	1441
N90 length ( bp)	591
