# Supplementary material for: Multi-Omics Association Reveals the Effects of Intestinal Microbiome–Host Interactions on Fat Deposition in Broilers
Source: Front Microbiol. 2022 Feb 17;12:815538. doi: 10.3389/fmicb.2021.815538 (PMC8892104; doi:10.3389/fmicb.2021.815538)
Supplement: Supplementary Figure 1 — Phenotype correlations of serum biochemical indices. Pearson correlations were performed between abdominal fat traits and serum biochemical indices. The upper numbers were the correlation coefficients, while the lower numbers were corresponding P values. Serum biochemical indices and numbers with bold fonts were significantly correlated with abdominal fat traits (P < 0.05), and were clustered into abdominal fat relevant traits (AFRT) for the following association analysis. AFW, abdominal fat weight; AFP, abdominal fat percentage; TG, triglycerides; CHO, total cholesterol; HDL-C, high-density lipoprotein cholesterol; LDL-C, low-density lipoprotein cholesterol; TBA, total bile acid; TP, total protein; ALB, albumin; GLU, glucose; AST, aspartate transaminase; ALT, alanine transaminase; CREA, creatinine; GGT, γ-glutamyl transpeptidase; UA, uric acid. [file Data_Sheet_1.ZIP › Supplementary Materials/Supplementary Table S5.xlsx]

## Sheet: Supplementary Table S5
Supplementary Table S5. The information of taxonomical annotation in the constructed gut microbial gene catalog
Category		Microbial Gene Numbers (No.)
Gene catalogue		2439265
Gene with taxonomical annotation		1296491
Genes annotated to Kingdom	Total	1293224
	k_bacteria	1285905
	k_eukaryote	3466
	k_archaea	509
	k_virus	3062
	k_unclassified	282
Genes annotated to Phyla	Total	1246386
	p__Firmicutes	1021898
	p__Bacteroidetes	115691
	p__Proteobacteria	52961
	p__Actinobacteria	5932
Genes annotated to Genus	Total	938798
	g__Clostridium	147017
	g__Lachnoclostridium	65639
	g__Bacteroides	51902
	g__Flavonifractor	42150
	g__Blautia	34769
Genes annotated to Species	Total	745447
	s__Firmicutes bacterium	70671
	s__Clostridiales bacterium	41218
	s__Lachnoclostridium sp. An298	12155
	s__Candidatus Borkfalki ceftriaxensis	11148
	s__Pseudoflavonifractor sp. An184	10393
