# Supplementary material for: Multi-Omics Association Reveals the Effects of Intestinal Microbiome–Host Interactions on Fat Deposition in Broilers
Source: Front Microbiol. 2022 Feb 17;12:815538. doi: 10.3389/fmicb.2021.815538 (PMC8892104; doi:10.3389/fmicb.2021.815538)
Supplement: Supplementary Figure 1 — Phenotype correlations of serum biochemical indices. Pearson correlations were performed between abdominal fat traits and serum biochemical indices. The upper numbers were the correlation coefficients, while the lower numbers were corresponding P values. Serum biochemical indices and numbers with bold fonts were significantly correlated with abdominal fat traits (P < 0.05), and were clustered into abdominal fat relevant traits (AFRT) for the following association analysis. AFW, abdominal fat weight; AFP, abdominal fat percentage; TG, triglycerides; CHO, total cholesterol; HDL-C, high-density lipoprotein cholesterol; LDL-C, low-density lipoprotein cholesterol; TBA, total bile acid; TP, total protein; ALB, albumin; GLU, glucose; AST, aspartate transaminase; ALT, alanine transaminase; CREA, creatinine; GGT, γ-glutamyl transpeptidase; UA, uric acid. [file Data_Sheet_1.ZIP › Supplementary Materials/Supplementary Table S6.xlsx]

## Sheet: Supplementary Table S6
Supplementary Table S6. The basic statistics of mRNA-seq data
Sample name	Raw reads	Clean reads	Clean bases	Error rate(%)	Q20(%)	Q30(%)	GC content(%)	Total mapped	Total gene number	Known gene number	Novel gene number
L1DT01	47865186	45060406	6.76G	0.02	96.98	92.71	52.21	38106341 (84.57%)	21658	20180	1478
L1DT04	50370872	47621712	7.14G	0.02	96.96	92.68	53.73	39766208 (83.5%)	21110	19654	1456
L1DT05	55381292	52480446	7.87G	0.02	96.76	92.23	53.68	42103984 (80.23%)	21543	20096	1447
L1DT08	53984266	50893490	7.63G	0.02	96.75	92.27	54.03	42667207 (83.84%)	21089	19666	1423
L1DT09	51283888	48459642	7.27G	0.02	96.72	92.17	52.58	40105365 (82.76%)	21640	20199	1441
L1DT10	53589054	50182676	7.53G	0.02	96.93	92.68	52.29	43186952 (86.06%)	21072	19634	1438
L1DT11	56246686	53177126	7.98G	0.02	96.64	92.11	53.9	43208316 (81.25%)	21413	19952	1461
L1DT12	50372002	47081368	7.06G	0.02	96	90.76	52.15	39351468 (83.58%)	21902	20400	1502
L1DT13	48728016	46065696	6.91G	0.02	96.53	91.87	52.69	38283150 (83.11%)	21535	20027	1508
L1DT14	48293070	45321564	6.8G	0.02	96.55	91.96	54.49	36007318 (79.45%)	21526	20022	1504
L1JT01	49907294	47005244	7.05G	0.02	96.77	92.29	51.77	40175701 (85.47%)	21904	20407	1497
L1JT04	52058396	48463060	7.27G	0.02	96.46	91.69	53.3	40778379 (84.14%)	21414	19925	1489
L1JT05	55002340	52106532	7.82G	0.02	96.5	91.79	53.54	43503357 (83.49%)	21213	19755	1458
L1JT08	45949066	43213896	6.48G	0.02	96.97	92.74	52.79	36996007 (85.61%)	20951	19519	1432
L1JT09	53052184	50116282	7.52G	0.02	96.67	92.14	53.48	41756004 (83.32%)	21298	19860	1438
L1JT10	51437382	48317358	7.25G	0.02	96.67	92.18	52.45	41182759 (85.23%)	21130	19681	1449
L1JT11	51209324	47818342	7.17G	0.02	96.51	91.85	53.36	39396252 (82.39%)	21186	19722	1464
L1JT12	50849346	47986400	7.2G	0.02	96.29	91.43	54.72	38856897 (80.97%)	21923	20394	1529
L1JT13	51157882	48321636	7.25G	0.02	96.38	91.6	51.69	41196988 (85.26%)	21632	20129	1503
L1JT14	54544626	51149272	7.67G	0.02	96.57	91.99	53.99	42577639 (83.24%)	21575	20064	1511
L1iT01	53076354	49778110	7.47G	0.01	97.09	92.94	51.61	43384842 (87.16%)	21999	20485	1514
L1iT04	49128044	46240884	6.94G	0.02	96.77	92.37	53.31	39284022 (84.96%)	21405	19912	1493
L1iT05	51057514	47821998	7.17G	0.02	96.44	91.69	53.65	40170336 (84%)	21213	19763	1450
L1iT08	52144960	49167480	7.38G	0.02	96.79	92.34	51.98	42539943 (86.52%)	21114	19672	1442
L1iT09	51825844	48719608	7.31G	0.02	96.55	91.9	53.07	40952849 (84.06%)	21325	19867	1458
L1iT10	53482980	50000822	7.5G	0.02	96.84	92.5	53.21	42358525 (84.72%)	21384	19916	1468
L1iT11	45939080	42586764	6.39G	0.02	96.73	92.28	54.61	35178759 (82.6%)	21001	19549	1452
L1iT12	49255344	46255996	6.94G	0.02	96.42	91.66	53.6	38799183 (83.88%)	21675	20152	1523
L1iT13	53502326	51698358	7.75G	0.01	97.08	92.87	52.85	45084319 (87.21%)	21459	20000	1459
L1iT14	51055000	48000044	7.2G	0.02	96.25	91.27	53.7	40000491 (83.33%)	21559	20049	1510
L1CT01	48970888	48970888	7.35G	0.01	97.71	94.48	52.08	42577686 (86.94%)	22041	20543	1498
L1CT04	57375936	57375936	8.61G	0.02	96.94	92.94	53.36	48184095 (83.98%)	21750	20240	1510
L1CT05	60485278	60485278	9.07G	0.02	96.98	92.9	53.26	50896006 (83.17%)	21410	19949	1461
L1CT08	51404052	51404052	7.71G	0.01	97.61	94.35	51.82	44128232 (85.85%)	21707	20211	1496
L1CT09	55788958	55788958	8.37G	0.01	97.56	94.22	52.55	48088943 (86.2%)	21349	19887	1462
L1CT10	55931900	55931900	8.39G	0.01	97.47	94.01	51.99	47907764 (85.65%)	22108	20590	1518
L1CT11	51710296	51710296	7.76G	0.01	97.42	93.93	52.27	44311684 (85.69%)	21461	19998	1463
L1CT12	51021570	48073542	7.21G	0.02	96.98	92.72	52.73	40679611 (84.62%)	21574	20130	1444
L1CT13	52556758	52556758	7.88G	0.01	97.48	94.05	53.59	44713605 (85.08%)	21743	20233	1510
L1CT14	46521584	46521584	6.98G	0.01	97.48	94.03	53.67	39597394 (85.12%)	21388	19908	1480
H2DT01	53865572	50817340	7.62G	0.02	97.01	92.76	50.87	44063310 (86.71%)	21901	20395	1506
H2DT02	55190774	52298464	7.84G	0.02	96.73	92.3	54.55	41879677 (80.08%)	21633	20114	1519
H2DT06	50315414	47642378	7.15G	0.02	96.48	91.84	53.14	40217474 (84.42%)	21787	20272	1515
H2DT07	53433850	50792568	7.62G	0.02	96.61	92.07	53.76	42033317 (82.75%)	21572	20062	1510
H2DT09	51640432	49217710	7.38G	0.02	96.64	92.12	53.81	40656180 (82.6%)	21620	20125	1495
H2DT11	48230272	45582644	6.84G	0.02	96.69	92.27	54.74	37265172 (81.75%)	21631	20140	1491
H2DT12	54110346	51519920	7.73G	0.02	96.58	92	53.45	43030562 (83.52%)	21589	20075	1514
H2DT13	51298926	48648146	7.3G	0.02	96.85	92.56	54.37	39565301 (81.33%)	21458	19982	1476
H2DT14	52494236	49907332	7.49G	0.02	96.7	92.29	54.2	41464590 (83.08%)	21292	19819	1473
H2DT15	56821530	53789196	8.07G	0.02	97	92.83	54.06	44785699 (83.26%)	21443	19966	1477
H2JT01	56678408	53323728	8G	0.02	97.05	92.9	50.96	46682628 (87.55%)	21910	20397	1513
H2JT02	55055564	52493474	7.87G	0.02	96.6	92.07	52.4	44170950 (84.15%)	21896	20353	1543
H2JT06	47401160	45082864	6.76G	0.02	96.6	92.06	53.59	37896976 (84.06%)	21477	19977	1500
H2JT07	49148188	46794684	7.02G	0.02	96.43	91.72	53.6	39246087 (83.87%)	21336	19848	1488
H2JT09	52039578	49363562	7.4G	0.02	96.77	92.41	53.09	42000874 (85.08%)	21300	19806	1494
H2JT11	54251624	51549806	7.73G	0.02	96.64	92.15	53.53	43062371 (83.54%)	21711	20203	1508
H2JT12	54327646	51657690	7.75G	0.02	96.7	92.24	54.8	42217181 (81.72%)	21550	20044	1506
H2JT13	57819110	54796786	8.22G	0.02	96.68	92.27	54.13	45443364 (82.93%)	21316	19826	1490
H2JT14	53916392	51122188	7.67G	0.02	96.71	92.33	53.75	42527114 (83.19%)	21212	19729	1483
H2JT15	56706498	53975258	8.1G	0.02	96.71	92.29	54.17	44959504 (83.3%)	21462	19979	1483
H2iT01	49139276	46140906	6.92G	0.02	96.89	92.54	50.52	40663303 (88.13%)	21754	20257	1497
H2iT02	57740252	54954434	8.24G	0.02	96.62	92.11	53.79	46045251 (83.79%)	22089	20539	1550
H2iT06	48513252	46007412	6.9G	0.02	96.7	92.28	54.32	38298282 (83.24%)	21731	20223	1508
H2iT07	54308284	51638610	7.75G	0.02	96.79	92.46	53.4	43413550 (84.07%)	21684	20152	1532
H2iT09	46569626	44118894	6.62G	0.02	96.51	91.91	51.84	37516167 (85.03%)	21544	20046	1498
H2iT11	62339280	59680140	8.95G	0.01	97.18	93.51	53.85	49357763 (82.7%)	21854	20340	1514
H2iT12	53253368	50746718	7.61G	0.02	96.62	92.1	53.89	42374256 (83.5%)	21760	20221	1539
H2iT13	56847822	53729840	8.06G	0.02	96.7	92.35	55.13	43711879 (81.35%)	21714	20207	1507
H2iT14	62079548	58865488	8.83G	0.02	96.64	92.15	54.27	48453188 (82.31%)	21480	19982	1498
H2iT15	55321392	52487850	7.87G	0.02	96.8	92.49	53.7	43869924 (83.58%)	21624	20109	1515
H2CT01	51386500	51386500	7.71G	0.01	97.62	94.32	51.83	44449017 (85.69%)	22245	20699	1546
H2CT02	54628558	54628558	8.19G	0.01	97.35	93.82	53.54	45766768 (83.78%)	22123	20575	1548
H2CT06	53355186	53355186	8G	0.01	97.23	93.55	53.11	45494437 (85.27%)	22043	20510	1533
H2CT07	55335484	55335484	8.3G	0.01	97.34	93.83	53.43	46864001 (84%)	21839	20298	1541
H2CT09	61007102	61007102	9.15G	0.01	96.89	92.9	53.45	50734116 (83.16%)	22167	20625	1542
H2CT11	48287718	48287718	7.24G	0.01	97.38	93.91	53.56	41144816 (85.21%)	21598	20077	1521
H2CT12	51175816	51175816	7.68G	0.01	97.32	93.76	53.46	43718456 (84.69%)	21742	20218	1524
H2CT13	46697296	46697296	7G	0.01	97.49	94.11	53.35	39340233 (83.41%)	21552	20046	1506
H2CT14	55753166	55753166	8.36G	0.01	96.92	92.9	53.42	47076307 (84.44%)	21607	20110	1497
H2CT15	48119282	48119282	7.22G	0.02	95.88	90.45	53.27	40088076 (83.31%)	21748	20232	1516
