# Supplementary material for: Multi-Omics Association Reveals the Effects of Intestinal Microbiome–Host Interactions on Fat Deposition in Broilers
Source: Front Microbiol. 2022 Feb 17;12:815538. doi: 10.3389/fmicb.2021.815538 (PMC8892104; doi:10.3389/fmicb.2021.815538)
Supplement: Supplementary Figure 1 — Phenotype correlations of serum biochemical indices. Pearson correlations were performed between abdominal fat traits and serum biochemical indices. The upper numbers were the correlation coefficients, while the lower numbers were corresponding P values. Serum biochemical indices and numbers with bold fonts were significantly correlated with abdominal fat traits (P < 0.05), and were clustered into abdominal fat relevant traits (AFRT) for the following association analysis. AFW, abdominal fat weight; AFP, abdominal fat percentage; TG, triglycerides; CHO, total cholesterol; HDL-C, high-density lipoprotein cholesterol; LDL-C, low-density lipoprotein cholesterol; TBA, total bile acid; TP, total protein; ALB, albumin; GLU, glucose; AST, aspartate transaminase; ALT, alanine transaminase; CREA, creatinine; GGT, γ-glutamyl transpeptidase; UA, uric acid. [file Data_Sheet_1.ZIP › Supplementary Materials/Supplementary Table S7.xlsx]

## Sheet: Supplementary Table S7
Supplementary Table S7. The DEGs significantly enriched in lipid metabolism relevant pathways
Compartments	Lipid metabolism relevant Pathway	Gene symbol	Log2FC	FDR
Duodenum	Fatty acid degradation	ACSBG1	-1.78	1.09e-06
		ADH1C	-1.75	4.24e-05
Ileum	Glycerophospholipid metabolism	AGPAT1	-1.53	0.02
		DGKH	1.66	0.01
		PLA2G4EL2	2.58	8.76e-05
	Sphingolipid metabolism	CERS4L	-1.97	0.000319
		NEU4	3.79	1.37e-06
Cecum	Steroid hormone biosynthesis	SULT2B1	1.65	0.0022
		HSD17B2	-2.47	4.64e-05
	Linoleic acid metabolism	PLA2G2E	-3.51	0.000591
		PLA2G4EL2	1.78	0.03
	Ether lipid metabolism	PLA2G2E	-3.51	0.000591
		PLA2G4EL2	1.78	0.03
	alpha−Linolenic acid metabolism	PLA2G2E	-3.51	0.000591
		PLA2G4EL2	1.78	0.03
