# Supplementary material for: Multi-Omics Association Reveals the Effects of Intestinal Microbiome–Host Interactions on Fat Deposition in Broilers
Source: Front Microbiol. 2022 Feb 17;12:815538. doi: 10.3389/fmicb.2021.815538 (PMC8892104; doi:10.3389/fmicb.2021.815538)
Supplement: Supplementary Figure 1 — Phenotype correlations of serum biochemical indices. Pearson correlations were performed between abdominal fat traits and serum biochemical indices. The upper numbers were the correlation coefficients, while the lower numbers were corresponding P values. Serum biochemical indices and numbers with bold fonts were significantly correlated with abdominal fat traits (P < 0.05), and were clustered into abdominal fat relevant traits (AFRT) for the following association analysis. AFW, abdominal fat weight; AFP, abdominal fat percentage; TG, triglycerides; CHO, total cholesterol; HDL-C, high-density lipoprotein cholesterol; LDL-C, low-density lipoprotein cholesterol; TBA, total bile acid; TP, total protein; ALB, albumin; GLU, glucose; AST, aspartate transaminase; ALT, alanine transaminase; CREA, creatinine; GGT, γ-glutamyl transpeptidase; UA, uric acid. [file Data_Sheet_1.ZIP › Supplementary Materials/Supplementary Table S8.xlsx]

## Sheet: Supplementary Table S8
Supplementary Table S8. KEGG pathways annotations of the DEGs that significantly correlated with microbial specices
Duodenum
Gene symbol	Pathways
ACSBG1	Fatty acid biosynthesis|Fatty acid degradation|PPAR signaling pathway|Adipocytokine signaling pathway
MHCIA6	Endocytosis|Phagosome|Cellular senescence|Cell adhesion molecules|Herpes simplex virus 1 infection
MICA	Endocytosis|Phagosome|Cellular senescence|Cell adhesion molecules|Tight junction|Herpes simplex virus 1 infection
NME4	Purine metabolism|Pyrimidine metabolism|Drug metabolism - other enzymes
QPRT	Nicotinate and nicotinamide metabolism
RAB2B	Endocytosis|Influenza A
RPL35A	Ribosome
Jejunum
Gene symbol	Pathways
ACSBG1	Fatty acid biosynthesis|Fatty acid degradation|PPAR signaling pathway|Adipocytokine signaling pathway
ADORA1	Neuroactive ligand-receptor interaction
BMP3	Cytokine-cytokine receptor interaction
GRP	MAPK signaling pathway|Calcium signaling pathway|Neuroactive ligand-receptor interaction|Adipocytokine signaling pathway
HSD3B1	Steroid hormone biosynthesis
IL12B	Cytokine-cytokine receptor interaction|Toll-like receptor signaling pathway|RIG-I-like receptor signaling pathway|C-type lectin receptor signaling pathway|Influenza A|Herpes simplex virus 1 infection
KPNA7	Influenza A
MICA	Endocytosis|Phagosome|Cellular senescence|Cell adhesion molecules|Tight junction|Herpes simplex virus 1 infection
NME4	Purine metabolism|Pyrimidine metabolism|Drug metabolism - other enzymes
PLA2G4EL2	Glycerophospholipid metabolism|Ether lipid metabolism|Arachidonic acid metabolism|Linoleic acid metabolism|alpha-Linolenic acid metabolism|MAPK signaling pathway|Necroptosis|Vascular smooth muscle contraction|VEGF signaling pathway|GnRH signaling pathway
QPRT	Nicotinate and nicotinamide metabolism
RAB2B	Endocytosis|Influenza A
RN5S	Ribosome biogenesis in eukaryotes|Ribosome
YF5	Endocytosis|Phagosome|Cellular senescence|Cell adhesion molecules|Herpes simplex virus 1 infection
Ileum
Gene symbol	Pathways
ACSBG1	Fatty acid biosynthesis|Fatty acid degradation|PPAR signaling pathway|Adipocytokine signaling pathway
CERS4L	Sphingolipid metabolism
CMPK2	Pyrimidine metabolism
HSD17B2	Steroid hormone biosynthesis
MICA	Endocytosis|Phagosome|Cellular senescence|Cell adhesion molecules|Tight junction|Herpes simplex virus 1 infection
MX1	Influenza A
QPRT	Nicotinate and nicotinamide metabolism
RSAD2	Influenza A
TUBA8A	Phagosome|Apoptosis|Tight junction|Gap junction
YF5	Endocytosis|Phagosome|Cellular senescence|Cell adhesion molecules|Herpes simplex virus 1 infection
Cecum
Gene symbol	Pathways
ACSBG1	Fatty acid biosynthesis|Fatty acid degradation|PPAR signaling pathway|Adipocytokine signaling pathway
CNDP1	Arginine and proline metabolism|Histidine metabolism|beta-Alanine metabolism
GBP7	NOD-like receptor signaling pathway
HSD17B2	Steroid hormone biosynthesis
MICA	Endocytosis|Phagosome|Cellular senescence|Cell adhesion molecules|Tight junction|Herpes simplex virus 1 infection
SLC39A8	Ferroptosis
YF5	Endocytosis|Phagosome|Cellular senescence|Cell adhesion molecules|Herpes simplex virus 1 infection
